# Supplementary material for: Association between pan-immune-inflammation value and dyslipidemia in the United States population
Source: Front Endocrinol (Lausanne). 2025 Mar 17;16:1518304. doi: 10.3389/fendo.2025.1518304 (PMC11955451; doi:10.3389/fendo.2025.1518304)
Supplement: Supplementary file 3 [file Table2.xlsx]

## Sheet: Sheet1
SEQN	RIDAGEYR	RIAGENDR	RIDRETH1	DMDEDUC2	INDFMPIR	LBDNENO	LBXPLTSI	LBDMONO	LBDLYMNO	piv	log2piv	dyslipidemia	WTSAF2YR	SDMVPSU	SDMVSTRA	BMXWAIST	hypertension.index	diabetes.index	MCQ160C	MCQ160A	MCQ160F	SMQ020	ALQ101	log2piv4	bmi.kind	MCQ220	MCQ160B	LBDSCRSI	LBDSUASI	LBXTR	LBDLDL	LBDHDD	LBXTC	BPQ090D	age.kind	sii	log2sii	RC
41486	61	2	1	1	1.75	2.8	295	0.5	2	206.5	7.69	1	2984.75	1	73	97	1	0	2	1	2	2	2	1	3	1	2	54.81	315.2	233	110	37	194	1	3	413	8.69	47
41495	61	1	3	3	5	6.1	213	1	2	649.65	9.34352	1	40026.9	2	66	106.9	0	1	2	1	2	1	1	3	2	2	2	72.49	362.8	152	91	47	168	1	3	649.65	9.34352	30
41519	70	1	4	2	2.04	5.3	222	0.6	1.2	588.3	9.20041	1	6033.96	1	68	113.7	1	1	2	1	1	1	1	3	2	1	2	72.49	428.3	108	89	58	169	1	3	980.5	9.93737	22
41536	44	2	3	3	5	3.6	361	0.5	1.7	382.235	8.57832	1	46491.6	2	60	91.4	1	0	2	1	2	2	1	3	2	2	2	59.23	368.8	107	161	48	230	2	2	764.471	9.57832	21
41541	43	2	3	3	4.72	3.6	446	0.8	3.7	347.157	8.43944	1	39026.7	2	63	115.8	1	0	2	2	2	2	1	2	3	2	2	58.34	273.6	77	118	49	182	2	2	433.946	8.76137	15
41542	60	2	4	2	1.16	5.1	349	0.6	2.4	444.975	8.79758	1	5261.67	1	59	118.8	1	1	2	2	2	2	2	3	3	2	2	54.81	345	137	95	63	185	1	3	741.625	9.53455	27
41549	61	2	4	2	0.29	3.9	340	0.4	1.6	331.5	8.37287	1	9374.62	2	65	124.7	1	0	2	2	2	2	1	2	3	2	2	60.11	303.3	112	113	56	191	1	3	828.75	9.69479	22
41570	55	1	3	1	0.76	12.8	423	0.9	2.3	2118.68	11.0489	1	17370.4	2	59	95	0	0	2	1	2	1	2	3	1	1	2	47.74	285.5	141	138	39	205	1	2	2354.09	11.201	28
41579	71	2	3	2	3	1.8	198	0.4	2.1	67.8857	6.08504	1	24806.9	2	60	83.2	1	0	2	1	2	1	1	0	1	2	2	70.72	261.7	150	155	83	268	1	3	169.714	7.40696	30
41612	80	2	3	1	2.14	4.3	264	0.9	3.8	268.863	8.07073	1	18432.9	2	60	107.3	0	0	2	2	1	2	2	2	2	2	2	66.3	333.1	207	253	47	341	1	3	298.737	8.22273	41
41613	71	1	4	3	5	3.4	220	0.5	1.9	196.842	7.6209	1	3519.33	2	70	116.1	0	1	2	2	2	1	1	1	3	2	2	89.28	380.7	94	98	39	156	2	3	393.684	8.6209	19
41626	24	1	2	3	4.44	3.2	199	0.4	1.7	149.835	7.22723	1	9538.28	2	68	87.8	0	0	2	2	2	1	1	1	2	2	2	64.53	392.6	174	122	50	207	2	1	374.588	8.54916	35
41652	70	2	5	3	3.21	3	287	0.5	2	215.25	7.74987	1	18952	2	67	88.9	1	0	2	1	2	2	2	1	2	2	2	55.69	243.9	134	114	64	205	2	3	430.5	8.74987	27
41666	43	2	3	3	2.9	2.7	350	0.4	2.3	164.348	7.36061	1	35978.3	1	59	99.2	1	0	2	1	2	1	1	1	3	2	2	72.49	374.7	114	191	85	299	2	2	410.87	8.68254	23
41688	49	1	3	1	1.9	3.6	142	0.4	2.3	88.9043	6.47418	1	16110.7	1	67	105.9	0	0	2	1	2	1	1	0	2	2	2	63.65	499.6	183	181	44	262	1	2	222.261	7.79611	37
41690	52	1	1	3	5	1.8	262	0.6	2.5	113.184	6.82253	1	7663.38	2	65	106.4	1	0	2	1	2	1	1	0	3	2	2	74.26	440.2	108	105	37	164	1	2	188.64	7.55949	22
41691	60	1	3	2	5	2.8	251	0.6	2	210.84	7.72	1	22271.1	2	63	113.2	1	0	2	1	2	2	1	1	3	2	2	93.7	493.7	104	126	36	183	1	3	351.4	8.45697	21
41700	55	1	3	1	1.28	7.5	285	0.7	1.5	997.5	9.96217	1	11481.2	1	67	103.3	1	0	2	2	2	1	1	3	2	2	1	81.33	463.9	93	135	47	201	1	2	1425	10.4767	19
41725	77	2	3	2	1.05	3.1	308	0.6	1.1	520.8	9.02459	1	14766.7	1	66	86.7	0	0	2	1	2	2	2	3	2	2	2	72.49	237.9	219	97	35	176	1	3	868	9.76155	44
41756	60	2	1	1	2.27	2.1	216	0.3	1.5	90.72	6.50335	1	3806.25	2	65	90.6	0	0	2	1	2	2	2	0	2	2	2	54.81	285.5	121	119	54	197	1	3	302.4	8.24031	24
41764	54	1	3	3	4.84	1.7	219	0.5	1.3	143.192	7.16181	1	32939.4	1	60	91.8	1	0	2	2	2	1	1	1	2	2	2	90.17	345	96	138	45	202	2	2	286.385	8.16181	19
41776	48	2	1	3	1.64	3.7	310	0.5	2.4	238.958	7.90062	1	10385.6	2	71	86.1	0	0	2	2	2	2	1	2	1	2	2	60.11	303.3	202	166	85	291	2	2	477.917	8.90062	40
41783	80	2	3	3	1.57	4.2	275	1	2.1	550	9.10329	1	14027.4	1	67	90	0	0	2	1	2	2	2	3	2	1	2	81.33	309.3	74	139	79	233	2	3	550	9.10329	15
41793	43	1	3	2	1.18	4.2	207	0.6	2.2	237.109	7.88941	0	14040.6	1	65	143.4	1	0	2	2	2	2	2	2	3	2	2	72.49	386.6	88	109	61	188	2	2	395.182	8.62637	18
41811	36	2	1	3	3.2	3.3	242	0.6	1.8	266.2	8.05637	1	11449	1	66	84.5	0	0	2	2	2	2	1	2	2	2	2	63.65	285.5	76	191	46	252	2	1	443.667	8.79333	15
41863	48	2	4	2	3.22	3	319	0.5	2.2	217.5	7.76487	1	17814	2	65	96.5	0	0	2	2	2	1	1	1	2	2	2	70.72	333.1	177	62	78	175	1	2	435	8.76487	35
41865	76	1	4	3	5	2.4	335	0.4	1.5	214.4	7.74416	1	7027.44	2	69	103.4	1	1	2	1	2	1	1	1	2	2	2	91.05	226	122	106	47	177	1	3	536	9.06609	24
41881	70	1	3	2	5	2.7	205	0.6	1.6	207.562	7.6974	1	18218.5	2	60	107	1	0	2	2	2	1	1	1	2	1	2	99.01	487.7	95	92	53	164	1	3	345.938	8.43437	19
41897	77	1	3	3	1.65	4.5	209	0.7	1.4	470.25	8.87728	1	15426.3	2	66	113.2	1	0	2	1	2	1	1	3	3	1	2	71.6	327.1	73	128	44	187	1	3	671.786	9.39186	15
41952	71	2	3	3	5	2.8	216	0.4	1.8	134.4	7.07039	1	12425.3	1	70	102.1	0	0	2	1	2	1	2	0	3	1	2	72.49	309.3	105	136	74	231	2	3	336	8.39232	21
41969	61	2	3	2	2.71	7.3	372	0.6	2.3	708.417	9.46846	1	26237.9	2	62	99.2	1	0	2	1	2	2	2	3	3	2	2	66.3	339	190	115	57	210	1	3	1180.7	10.2054	38
41981	55	2	1	3	5	4.7	302	0.4	2.4	236.567	7.8861	1	4954.81	1	65	129	1	0	2	1	2	2	2	2	3	2	2	54.81	374.7	219	142	50	236	1	2	591.417	9.20803	44
42002	52	1	4	3	5	4.2	285	0.4	1.3	368.308	8.52477	1	11304.4	1	63	110.2	1	0	2	1	2	2	1	3	3	2	2	116.69	565.1	143	167	66	262	2	2	920.769	9.8467	29
42028	45	1	4	2	3.38	2.4	167	0.5	2.6	77.0769	6.26823	1	13530.6	2	72	76.8	1	0	2	2	2	2	2	0	1	2	2	111.38	392.6	66	114	61	188	1	2	154.154	7.26823	13
42045	53	1	3	3	5	2.8	201	0.6	2.3	146.817	7.19788	1	54207.4	1	69	97.9	0	0	2	2	2	1	1	1	2	2	2	72.49	386.6	150	164	52	246	2	2	244.696	7.93484	30
42056	57	2	3	3	1.29	2.4	233	0.3	1.8	93.2	6.54226	1	11966.1	2	64	109.3	0	0	2	2	2	1	1	0	3	2	2	87.52	392.6	320	105	59	228	1	2	310.667	8.27922	64
42057	37	1	3	2	0.58	12.2	312	0.8	3.8	801.347	9.64628	1	11304.2	1	61	137.2	0	0	2	1	2	1	1	3	3	2	2	72.49	404.5	300	139	37	236	1	1	1001.68	9.96821	60
42099	66	1	3	3	4.38	4.2	302	0.6	1.8	422.8	8.72383	1	21926.7	1	67	123.5	1	0	2	1	2	1	1	3	3	2	2	107.85	380.7	181	79	48	163	1	3	704.667	9.4608	36
42119	38	2	3	1	0.46	6.1	255	0.7	1.9	573.079	9.16259	1	18626.9	1	61	121.6	0	0	2	2	2	1	1	3	3	2	2	54.81	279.6	206	149	49	239	2	1	818.684	9.67716	41
42120	72	1	5	3	5	2.7	205	0.4	1.5	147.6	7.20555	1	3896.89	1	62	92.2	0	0	2	1	2	2	2	1	1	2	2	99.01	505.6	95	108	70	197	1	3	369	8.52748	19
42172	71	2	4	2	3.65	5.6	216	0.6	2.7	268.8	8.07039	1	6744.86	2	67	110.3	1	1	2	1	2	2	2	2	3	2	2	70.72	416.4	46	61	88	158	1	3	448	8.80735	9
42173	50	1	5	3	5	2.6	224	0.6	1.9	183.916	7.5229	1	54034.4	2	66	101.5	0	0	2	2	2	2	1	1	2	2	2	80.44	374.7	108	100	47	169	1	2	306.526	8.25987	22
42189	50	1	1	1	1.41	2.7	224	0.5	1.5	201.6	7.65535	1	6179.91	1	69	93.1	0	1	2	2	2	2	2	1	2	2	2	72.49	285.5	148	120	37	187	1	2	403.2	8.65535	30
42238	30	1	3	3	3.52	1.9	197	0.4	1.6	93.575	6.54805	1	40768.6	2	61	81.2	0	1	2	2	2	2	1	0	1	2	2	89.28	279.6	66	94	50	157	1	1	233.938	7.86998	13
42239	58	1	3	3	5	3	299	0.7	1.6	392.438	8.61632	1	61298.4	2	61	100.7	0	0	2	2	2	2	1	3	3	2	2	104.31	505.6	132	191	52	269	2	2	560.625	9.13089	26
42275	63	2	2	3	1.02	3.4	302	0.4	2.7	152.119	7.24905	1	4340.29	1	72	98.5	1	0	2	1	2	2	1	1	2	2	2	54.81	291.5	149	133	55	218	2	3	380.296	8.57098	30
42285	61	2	2	3	1.66	3	260	0.4	2	156	7.2854	1	2819.42	1	72	93.2	0	0	2	2	2	2	1	1	2	2	2	81.33	220.1	96	111	76	206	2	3	390	8.60733	19
42287	66	2	4	3	2.6	3.9	223	0.4	1.4	248.486	7.95702	1	4259.7	1	74	93.4	0	1	2	1	2	1	1	2	1	2	2	86.63	315.2	118	71	65	160	1	3	621.214	9.27895	24
42291	70	2	3	3	4.64	6.3	269	0.7	2	593.145	9.21224	1	19544.6	2	66	125.5	0	0	2	2	2	2	2	3	3	1	2	81.33	339	142	155	41	224	1	3	847.35	9.72681	28
42294	63	1	1	3	1.71	2.6	237	0.5	1.7	181.235	7.50172	1	3255	2	72	85.7	0	0	2	2	2	1	1	1	1	1	2	81.33	273.6	108	129	72	223	1	3	362.471	8.50172	22
42297	65	2	3	2	4.67	2.5	114	0.3	0.9	95	6.56986	1	25098.7	1	61	93.6	1	1	2	1	2	2	2	0	2	2	2	54.81	362.8	78	88	50	154	1	3	316.667	8.30682	16
42311	67	2	3	3	5	1.5	175	0.4	1.5	70	6.12928	0	26048.3	1	60	87.6	0	0	2	1	2	1	1	0	2	2	2	63.65	380.7	83	82	68	167	2	3	175	7.45121	17
42340	60	2	1	1	0.87	2.8	344	0.3	1.8	160.533	7.32673	1	3737.33	1	66	108.5	1	0	2	1	2	2	1	1	3	2	2	54.81	291.5	175	110	61	206	1	3	535.111	9.06369	35
42346	54	1	3	2	5	6.7	227	0.9	2.4	570.337	9.15567	1	39057.4	2	62	110.9	1	1	2	2	2	2	2	3	3	2	2	88.4	422.3	46	120	45	174	1	2	633.708	9.30768	9
42357	25	2	3	3	4.38	2.4	461	0.3	1.5	221.28	7.78973	1	46263.3	1	59	72	0	0	2	2	2	2	2	1	1	2	2	72.49	214.1	60	141	61	214	2	1	737.6	9.52669	12
42402	61	2	1	3	2.5	4.2	266	0.4	1.8	248.267	7.95575	1	2783.04	2	72	80.2	1	0	2	1	2	2	2	2	1	2	2	80.44	220.1	76	135	53	203	1	3	620.667	9.27767	15
42406	62	1	4	2	0.65	2.2	157	0.6	1.9	109.074	6.76916	0	3723.3	1	68	106.7	1	1	2	1	1	1	1	0	2	2	2	682.45	214.1	88	32	60	110	2	3	181.789	7.50612	18
42421	55	1	1	2	1.83	3.9	287	0.6	2.8	239.85	7.90599	1	13730.8	1	65	105.4	1	1	2	2	1	2	2	2	2	2	2	81.33	380.7	218	111	43	198	1	2	399.75	8.64295	44
42452	54	1	5	3	2.7	3.9	201	0.4	2	156.78	7.2926	1	46262.5	1	67	107.8	1	0	2	1	2	1	1	1	3	2	2	72.49	374.7	230	95	45	186	1	2	391.95	8.61453	46
42453	74	1	3	1	1.06	2.6	212	0.5	2	137.8	7.10643	1	3998.56	2	63	117.7	1	1	2	2	2	1	1	0	3	2	2	129.06	339	217	107	33	183	1	3	275.6	8.10643	43
42471	50	1	3	3	5	2.9	218	0.6	1.4	270.943	8.08184	1	43859.9	1	63	99.8	1	0	2	2	2	2	1	2	2	2	2	81.33	279.6	134	123	54	204	1	2	451.571	8.81881	27
42479	55	2	4	2	3.09	4.5	350	0.2	1.7	185.294	7.53367	1	10423	1	72	127.1	1	1	2	2	2	2	1	1	3	2	2	63.65	446.1	92	149	50	217	1	2	926.471	9.8556	18
42484	72	2	3	3	5	5.2	287	0.8	2.8	426.4	8.73606	1	18355.8	2	61	119.8	1	1	1	1	1	2	1	3	3	2	2	116.69	368.8	100	56	65	141	1	3	533	9.05799	20
42544	67	2	1	1	2.19	3	259	0.4	2.1	148	7.20945	1	3350.67	1	71	107.2	1	1	2	1	2	2	2	1	3	2	2	63.65	315.2	328	61	36	163	1	3	370	8.53138	66
42558	79	1	3	3	5	3.6	209	0.5	1.8	209	7.70736	1	10358.1	1	70	101.8	1	0	2	1	2	1	2	1	2	2	2	99.01	416.4	223	152	37	234	2	3	418	8.70736	45
42568	42	1	2	3	2.12	3.3	184	0.6	1.9	191.747	7.58306	1	10200.8	2	61	109	1	1	2	2	2	2	1	1	3	2	2	94.59	362.8	229	178	76	300	1	2	319.579	8.32003	46
42592	53	2	1	2	2.04	3.3	233	0.4	3.2	96.1125	6.58665	1	7733.21	1	66	92.8	0	0	2	2	2	1	1	0	2	2	2	63.65	255.8	139	148	42	218	1	2	240.281	7.90858	28
42599	67	2	3	2	2.14	3.4	356	0.5	1.8	336.222	8.39327	1	19174.3	2	60	95.4	0	0	2	1	2	1	2	2	2	2	2	81.33	279.6	98	123	64	207	1	3	672.444	9.39327	20
42604	43	2	3	3	3.57	3	345	0.3	1.5	207	7.69349	1	44303.6	2	70	88.8	0	0	2	2	2	1	1	1	2	2	2	53.04	261.7	73	183	84	282	1	2	690	9.43045	15
42636	55	1	2	3	5	3.5	223	0.4	1.5	208.133	7.70136	1	5361	2	71	119	1	0	2	2	2	2	1	1	3	2	2	76.91	350.9	179	143	38	217	1	2	520.333	9.02329	36
42648	44	1	3	1	0.58	2.6	232	0.7	2.5	168.896	7.39999	1	36959	1	60	91.6	0	0	2	2	2	2	1	1	1	2	2	90.17	368.8	170	149	41	224	2	2	241.28	7.91456	34
42664	53	1	4	3	1.55	3.4	166	0.6	2.5	135.456	7.08168	1	14463.9	1	68	94.7	1	0	1	1	2	1	1	0	1	2	1	90.17	410.4	64	71	54	138	1	2	225.76	7.81865	13
42668	65	2	3	2	5	2	222	0.4	1.8	98.6667	6.62449	1	28153.8	2	63	82.7	1	0	2	2	2	2	1	0	1	2	2	90.17	398.5	273	109	45	209	1	3	246.667	7.94642	55
42681	59	1	4	2	0	3	292	0.8	1.6	438	8.77479	1	16019.4	2	67	103.8	1	0	2	2	2	2	1	3	3	2	2	246.64	339	101	163	78	261	1	2	547.5	9.09672	20
42702	70	2	3	2	1.1	3.2	269	0.5	2.1	204.952	7.67914	1	9502.15	1	67	107.9	1	0	2	2	2	1	1	1	3	2	2	63.65	386.6	63	93	52	158	1	3	409.905	8.67914	13
42712	63	2	4	3	5	0.9	249	0.3	1.9	35.3842	5.14503	1	6001.28	1	59	86.6	0	0	2	2	2	2	2	0	2	2	2	72.49	196.3	77	131	58	204	2	3	117.947	6.882	15
42745	51	2	1	3	2.68	2.5	231	0.4	1.7	135.882	7.08621	1	7885.78	1	66	120.5	1	1	2	2	2	2	2	0	3	1	2	90.17	416.4	109	81	58	161	1	2	339.706	8.40814	22
42746	69	2	3	3	4.75	5	220	0.6	1.8	366.667	8.51833	1	27438.3	1	60	81	0	0	2	1	2	2	2	3	1	1	2	99.01	291.5	165	153	50	236	2	3	611.111	9.25529	33
42769	73	2	3	3	3.27	3.1	225	0.4	1.5	186	7.53916	1	16701.5	2	62	96.1	1	0	2	1	2	1	2	1	2	1	2	56.58	303.3	86	232	64	313	1	3	465	8.86109	17
42806	36	2	2	3	4.38	3.6	321	0.4	1.7	271.906	8.08696	1	7829.66	1	60	94.8	0	0	2	1	2	2	1	2	2	2	2	72.49	303.3	138	115	70	213	1	1	679.765	9.40889	28
42817	51	1	1	2	3.71	3.8	228	0.7	2.2	275.673	8.10681	1	5616.27	2	71	107.2	1	1	2	2	2	1	2	2	2	2	2	92.82	291.5	196	91	47	177	2	2	393.818	8.62139	39
42827	69	2	1	3	5	3.3	272	0.4	2.5	143.616	7.16607	1	4474.93	2	70	110	0	0	2	2	2	2	1	1	2	1	2	67.18	279.6	148	157	70	257	2	3	359.04	8.488	30
42850	53	1	3	1	4.5	6.2	342	0.6	1.8	706.8	9.46516	1	11837.1	2	59	98.7	0	1	2	2	2	1	2	3	2	2	2	75.14	333.1	91	99	42	159	1	2	1178	10.2021	18
42867	68	1	4	3	3.41	6.1	266	0.4	1.6	405.65	8.66409	1	3400.25	1	73	99.9	0	0	2	1	2	1	1	3	2	2	1	140.56	559.1	185	155	43	235	1	3	1014.12	9.98602	37
42868	43	1	3	3	3.78	4.2	281	0.5	1.8	327.833	8.35682	1	51522.5	1	63	149.8	1	0	2	1	2	2	1	2	3	2	2	81.33	356.9	205	106	38	185	1	2	655.667	9.35682	41
42900	63	1	4	3	5	2	187	0.4	1.5	99.7333	6.64	1	3537.82	1	59	127	1	1	2	1	2	2	1	0	3	2	2	107.85	452	142	141	42	211	1	3	249.333	7.96193	28
42901	33	1	4	3	3.92	3.9	333	0.7	3.8	239.234	7.90228	1	10220.8	1	59	139.3	1	1	2	2	2	2	2	2	3	2	2	63.65	511.5	248	140	32	222	1	1	341.763	8.41685	50
42906	56	1	3	3	4.57	5	255	0.6	2.5	306	8.25739	1	60462.9	2	66	112	0	0	2	2	2	1	1	2	2	2	2	101.66	410.4	252	200	45	295	1	2	510	8.99435	50
42940	71	2	3	1	0.69	5	410	0.6	3.7	332.432	8.37692	1	9395.86	1	61	98.6	0	0	2	1	2	1	1	2	2	2	2	72.49	232	165	86	50	169	1	3	554.054	9.11388	33
43001	57	2	4	3	1.17	11	192	0.5	1.3	812.308	9.66588	1	9894.91	1	59	72.6	1	0	2	2	2	2	2	3	1	2	2	72.49	279.6	60	157	107	276	2	2	1624.62	10.6659	12
43016	73	2	3	2	2.1	3.5	288	0.4	1.2	336	8.39232	1	23896	2	66	78.5	1	0	2	1	2	1	1	2	1	1	2	75.14	226	147	124	48	201	2	3	840	9.71425	29
43024	50	2	2	3	5	5	325	0.9	2.4	609.375	9.25119	1	7244.7	2	66	97.2	1	0	2	1	2	1	1	3	3	2	2	45.08	279.6	231	145	57	248	1	2	677.083	9.40319	46
43025	80	2	3	3	0.88	4.1	304	1.2	3.1	482.477	8.91432	1	14551.7	1	63	93.5	1	0	2	1	2	1	1	3	2	2	2	81.33	339	94	138	63	220	2	3	402.065	8.65128	19
43073	75	1	3	2	1.57	4.8	247	0.4	2.1	225.829	7.81908	1	5906.95	2	61	101.7	1	0	2	1	2	1	1	2	2	2	2	86.63	392.6	126	91	54	170	1	3	564.571	9.14101	25
43086	42	2	3	3	5	2.5	239	0.4	1.5	159.333	7.3159	1	47337.8	1	69	90.6	0	0	2	2	2	2	1	1	1	2	2	72.49	243.9	95	103	93	215	2	2	398.333	8.63783	19
43106	46	1	3	1	0.07	4	290	0.5	2.2	263.636	8.04241	1	58023.9	2	59	113.4	1	0	2	1	2	2	2	2	3	2	2	78.68	350.9	66	136	48	197	1	2	527.273	9.04241	13
43111	62	1	2	1	0.93	4.2	223	0.5	2.7	173.444	7.43833	1	3040.3	1	62	108.7	0	1	2	2	2	1	2	1	3	2	2	63.65	315.2	395	89	31	199	2	3	346.889	8.43833	79
43124	46	2	3	1	1.15	3.4	278	0.5	1.2	393.833	8.62144	1	14098	2	68	119.8	1	0	2	1	2	2	2	3	3	2	2	59.23	291.5	36	134	78	219	2	2	787.667	9.62144	7
43142	48	1	1	1	2.26	3.6	121	0.6	1.4	186.686	7.54447	1	5339.58	2	66	101.7	0	0	2	2	2	1	1	1	2	2	2	88.4	350.9	86	91	38	146	1	2	311.143	8.28143	17
43187	80	1	3	3	5	4.9	355	0.7	0.9	1352.94	10.4019	1	14225.9	2	60	97	1	0	1	2	2	2	1	3	2	2	2	68.07	303.3	147	75	40	144	1	3	1932.78	10.9165	29
43190	53	1	1	1	2.12	2.3	301	0.4	1.7	162.894	7.34779	1	3945.81	2	70	96	0	0	2	2	2	1	1	1	2	2	2	63.65	279.6	112	167	42	231	1	2	407.235	8.66972	22
43214	54	2	3	3	4.75	3.9	465	0.9	4.9	333.092	8.37978	1	39071.9	1	59	119.6	1	1	2	2	2	1	1	2	3	2	2	63.65	428.3	137	134	31	192	1	2	370.102	8.53178	27
43227	39	1	4	3	5	3	289	0.4	2.3	150.783	7.23633	1	12672	1	68	127	1	1	2	2	2	2	1	1	3	2	2	81.33	386.6	55	90	41	142	1	1	376.957	8.55825	11
43233	40	1	1	3	4.29	11.1	234	0.6	2.9	537.393	9.06983	1	12677.3	2	65	98.8	0	0	2	2	2	1	1	3	2	2	2	78.68	339	97	155	34	208	2	2	895.655	9.8068	19
43254	71	1	3	3	2.5	4.4	201	0.2	1	176.88	7.46663	1	15206.3	2	60	99.9	1	0	2	1	2	1	1	1	1	2	2	75.14	321.2	145	177	47	253	1	3	884.4	9.78856	29
43264	46	2	2	3	5	6.1	395	0.5	2.1	573.69	9.16413	1	8432.85	1	68	88.7	0	0	2	2	2	1	1	3	2	2	2	63.65	220.1	169	164	58	256	2	2	1147.38	10.1641	34
43293	52	2	1	1	2.42	3.4	355	0.6	3.6	201.167	7.65225	1	5217.63	1	65	91.3	0	0	2	2	2	1	1	1	2	2	2	45.97	273.6	120	152	46	222	1	2	335.278	8.38921	24
43301	66	2	1	1	1.45	3.6	281	0.4	1.8	224.8	7.8125	1	3068.2	1	65	103.1	1	1	2	2	2	2	2	2	3	2	2	63.65	339	76	84	52	151	1	3	562	9.13443	15
43318	63	2	3	3	5	4.1	374	0.5	2.3	333.348	8.38088	1	27709.2	1	60	96.6	1	0	2	1	2	1	2	2	2	2	2	90.17	428.3	194	162	39	240	1	3	666.696	9.38088	39
43370	38	2	2	1	0.92	3	187	0.5	2.4	116.875	6.86882	1	10843.9	2	61	103.1	1	0	2	1	1	1	1	0	3	2	2	66.3	309.3	315	166	27	256	1	1	233.75	7.86882	63
43407	55	2	1	1	2.15	5	419	0.5	2.4	436.458	8.7697	1	10069.7	1	66	81.3	1	0	2	2	2	1	1	3	1	2	2	45.97	136.8	240	176	49	273	2	2	872.917	9.7697	48
43413	61	2	3	3	0.58	4.9	335	0.4	2.6	252.538	7.98036	1	11638.7	2	59	117.4	1	0	2	1	2	1	1	2	3	2	2	70.72	434.2	160	118	45	195	2	3	631.346	9.30229	32
43415	52	1	3	2	5	3.7	170	0.4	1.9	132.421	7.04899	1	33412.4	2	63	110.7	1	1	2	2	2	2	1	0	3	2	2	82.21	345	91	88	49	155	1	2	331.053	8.37092	18
43452	80	2	4	1	2.36	2.7	218	0.5	1.6	183.938	7.52307	1	14942	2	70	96.3	1	1	2	1	2	1	1	1	2	2	2	61	315.2	101	126	97	243	1	3	367.875	8.52307	20
43474	69	2	3	3	1.25	4.3	232	0.4	1.3	306.954	8.26188	1	11126.6	2	63	99.6	1	0	2	1	2	2	2	2	3	2	2	60.11	237.9	63	97	72	182	1	3	767.385	9.58381	13
43479	63	1	2	2	4.25	3	178	0.3	1.3	123.231	6.94522	1	1814.25	1	62	104	0	0	2	2	2	2	1	0	2	2	2	63.65	315.2	89	150	64	232	2	3	410.769	8.68218	18
43496	43	1	4	2	3.3	4	221	0.6	1.9	279.158	8.12494	1	16398.4	2	66	100.5	0	0	2	2	2	2	1	2	3	2	2	100.78	362.8	103	162	49	232	2	2	465.263	8.8619	21
43500	63	1	3	3	5	2.9	194	0.6	1.7	198.565	7.63347	1	28286.3	1	69	99.5	0	0	2	1	2	1	1	1	2	1	2	90.17	410.4	151	121	43	194	1	3	330.941	8.37043	30
43521	45	2	3	1	0.82	5.9	290	0.6	1.8	570.333	9.15566	1	12664.9	1	61	87	1	0	2	1	2	1	2	3	2	2	2	63.65	309.3	161	150	43	225	1	2	950.556	9.89263	32
43527	67	1	1	3	2.94	3.8	240	0.8	1.4	521.143	9.02554	1	3482.19	1	71	112.2	1	1	2	2	2	1	1	3	3	2	2	81.33	493.7	123	80	43	148	1	3	651.429	9.34746	25
43529	38	2	3	3	2.32	10.6	416	1.1	1.9	2552.93	11.3179	1	34391.7	1	61	120	1	1	2	1	2	2	1	3	3	2	2	72.49	565.1	43	159	55	223	2	1	2320.84	11.1804	9
43550	74	1	4	3	4.04	7.7	343	0.4	1.3	812.646	9.66648	1	9827.92	2	66	136.1	1	1	2	1	2	1	1	3	3	2	2	135.25	446.1	103	89	46	156	1	3	2031.62	10.9884	21
43558	69	1	3	3	5	2.1	157	0.9	2.1	141.3	7.14262	1	22819.4	2	63	108.5	1	1	2	2	2	1	1	0	1	2	2	94.59	398.5	51	70	58	138	1	3	157	7.29462	10
43560	47	2	4	3	1.46	2.4	235	0.4	2.7	83.5556	6.38466	1	9999.66	1	73	72.4	1	0	2	1	2	1	1	0	1	2	2	63.65	232	80	89	53	158	1	2	208.889	7.70659	16
43592	69	2	3	2	1.29	6.9	235	0.5	2.3	352.5	8.46148	1	30900.6	2	60	90.6	1	0	2	1	2	1	2	3	2	2	2	57.46	345	212	85	45	172	1	3	705	9.46148	42
43602	54	2	3	3	3.93	3.3	277	0.4	1.8	203.133	7.66628	1	46702.7	2	62	95	1	0	2	2	2	2	2	1	2	2	2	81.33	309.3	93	97	59	175	1	2	507.833	8.98821	19
43632	65	2	2	2	0.53	4	289	0.6	1.2	578	9.17493	1	2230.37	1	62	108.5	0	0	2	1	2	2	2	3	3	1	2	72.49	345	108	87	62	171	1	3	963.333	9.91189	22
43656	80	1	4	1	3.49	3.8	155	0.5	2.1	140.238	7.13173	1	5434.05	1	59	108.7	1	1	2	2	2	2	1	0	2	1	2	99.01	321.2	99	63	36	119	1	3	280.476	8.13173	20
43679	56	1	3	3	4.38	3.8	290	0.7	1.6	482.125	8.91326	1	42500.5	1	60	99.2	0	0	2	1	2	1	1	3	2	2	2	99.01	404.5	192	119	40	197	2	2	688.75	9.42784	38
43680	57	2	2	3	5	2.8	293	0.5	1.9	215.895	7.75418	1	5213.19	1	63	102.5	0	0	2	1	2	2	1	1	3	2	2	54.81	309.3	107	201	40	262	1	2	431.789	8.75418	21
43682	80	2	3	2	2.02	4.6	313	0.3	2.2	196.336	7.61718	1	15120	2	63	100.7	1	1	2	1	2	1	2	1	2	2	2	68.07	362.8	372	65	33	172	1	3	654.455	9.35415	74
43710	50	1	3	3	4.72	4.7	190	0.4	1.6	223.25	7.80252	1	44347	2	63	122.7	1	1	2	2	2	2	1	2	3	1	2	68.95	297.4	193	91	40	170	1	2	558.125	9.12444	39
43720	64	1	4	3	5	3.8	233	0.8	2.2	321.964	8.33075	1	4334.89	2	67	136.9	1	1	2	1	2	1	1	2	3	2	2	92.82	422.3	73	95	43	153	1	3	402.455	8.65268	15
43727	46	2	2	1	0.66	3.7	479	0.7	3	413.537	8.69187	1	12241.6	2	72	108	0	0	2	2	2	2	2	3	3	2	2	63.65	303.3	129	136	55	217	2	2	590.767	9.20644	26
43748	80	2	3	1	1.62	3.8	141	0.3	1.6	100.463	6.65051	1	15942.8	2	59	112.1	1	1	1	1	2	2	2	0	3	2	1	159.12	523.4	300	122	45	227	1	3	334.875	8.38748	60
43769	80	2	3	1	1.18	4.8	229	0.8	2.8	314.057	8.29488	1	19834.3	2	60	104.7	1	0	2	1	1	1	1	2	2	1	2	107.85	178.4	335	122	61	250	1	3	392.571	8.61681	67
43771	68	2	1	2	1.28	3.8	301	0.4	0.9	508.356	8.98969	1	4368.39	1	66	91.4	1	0	2	2	2	2	1	3	2	1	2	116.69	475.8	139	136	74	238	1	3	1270.89	10.3116	28
43776	48	1	1	3	5	3.2	220	0.8	2.6	216.615	7.75899	1	12677.3	2	65	125.8	0	0	2	2	2	2	1	1	3	2	2	117.57	422.3	132	162	57	245	2	2	270.769	8.08092	26
43801	72	1	3	3	3.85	3	153	0.6	1.9	144.947	7.17939	1	12687.2	2	63	106.9	0	0	2	2	2	1	1	1	2	2	2	88.4	559.1	235	114	41	202	2	3	241.579	7.91635	47
43816	77	2	3	3	1.46	3	200	0.5	1.8	166.667	7.38082	1	12630.8	1	68	130.1	1	1	1	1	2	1	1	1	3	1	2	54.81	327.1	117	59	45	127	1	3	333.333	8.38082	23
43842	62	1	2	3	2.14	4.1	334	0.4	2.2	248.982	7.9599	1	3193.67	2	67	113.5	0	1	2	2	2	2	1	2	3	2	2	74.26	321.2	90	172	52	242	1	3	622.455	9.28182	18
43847	65	2	1	1	1.22	2.5	300	0.7	2.6	201.923	7.65766	1	3591.81	1	71	104	1	1	2	2	2	1	1	1	3	2	2	45.97	309.3	178	134	53	223	1	3	288.462	8.17224	36
43852	52	2	4	1	0.52	6.1	383	0.3	2.8	250.318	7.96762	1	10554.9	1	59	127.2	1	1	2	1	2	2	1	2	3	2	2	63.65	368.8	148	109	44	183	1	2	834.393	9.70458	30
43881	64	1	3	3	5	3.2	185	0.6	1.5	236.8	7.88753	1	28834.6	2	66	114.2	1	0	2	2	2	2	1	2	3	2	2	93.7	362.8	110	101	50	173	1	3	394.667	8.62449	22
43895	50	2	3	3	5	3.4	283	0.7	2.4	280.642	8.13259	1	47665.1	2	72	114.5	1	0	2	2	2	1	1	2	3	2	2	59.23	285.5	127	95	53	173	1	2	400.917	8.64716	25
43904	70	1	3	1	0.97	4.2	254	0.5	1.4	381	8.57365	1	5103.35	2	60	98.7	1	1	2	2	2	2	1	3	2	2	2	68.95	178.4	223	61	46	152	1	3	762	9.57365	45
43909	36	1	5	3	0.45	5.4	321	0.5	2.9	298.862	8.22334	1	13175.9	2	66	98.1	1	0	2	2	2	1	1	2	3	2	2	107.85	577	269	136	34	224	2	1	597.724	9.22334	54
43914	54	2	2	3	0.69	4.8	278	0.9	2.5	480.384	8.90804	1	5587.49	2	62	112.1	1	0	1	1	2	2	2	3	3	2	2	59.23	261.7	214	92	49	184	1	2	533.76	9.06005	43
43916	55	2	3	1	2.14	4.7	305	0.5	2.3	311.63	8.28369	1	12785.2	2	59	89.4	0	0	2	2	2	1	2	2	1	2	2	75.14	321.2	159	90	66	188	1	2	623.261	9.28369	32
44010	72	2	1	1	1.42	3.2	201	0.6	2.8	137.829	7.10673	1	5216.98	2	72	112	1	1	2	1	2	2	2	0	3	2	2	79.56	309.3	104	88	56	165	1	3	229.714	7.8437	21
44021	71	2	3	2	3.65	2.9	265	0.5	1	384.25	8.5859	1	15703.5	1	65	93.1	1	0	2	2	2	1	2	3	1	2	2	81.33	452	114	100	64	187	1	3	768.5	9.5859	23
44032	47	2	4	3	3.58	3.7	386	0.8	2.2	519.345	9.02055	1	11408.7	1	74	113.9	1	0	2	2	2	1	1	3	3	2	2	76.02	386.6	102	173	49	242	1	2	649.182	9.34248	20
44060	69	2	3	3	4.13	5.6	230	0.6	2	386.4	8.59395	1	32391.5	1	67	88.3	1	0	2	2	2	2	1	3	2	2	2	79.56	285.5	161	110	60	202	1	3	644	9.33092	32
44085	79	1	3	2	2.19	4.4	168	0.8	2	295.68	8.20789	1	13203.5	1	60	81.7	1	0	1	1	2	1	1	2	1	2	2	99.01	249.8	54	51	62	124	1	3	369.6	8.52982	11
44090	66	2	3	1	0.9	6.9	296	1	2.4	851	9.73302	1	29686.1	2	62	114.4	1	0	2	1	2	1	1	3	3	2	2	76.02	356.9	108	112	80	214	1	3	851	9.73302	22
44096	64	1	2	1	1.16	5.5	254	0.5	2.3	303.696	8.24648	0	3717.84	1	72	95.3	0	0	2	2	2	1	1	2	1	2	2	72.49	273.6	102	108	51	179	2	3	607.391	9.24648	20
44109	42	1	4	1	0.35	3	236	0.4	2.4	118	6.88264	1	14589.8	2	67	95.1	0	0	2	2	2	1	2	0	2	2	2	99.01	303.3	54	99	49	159	1	2	295	8.20457	11
44117	67	2	4	1	1.46	3.4	238	0.5	2.8	144.5	7.17493	1	6427.93	1	59	93.6	1	0	2	1	2	2	2	1	1	2	2	54.81	243.9	106	109	46	176	1	3	289	8.17493	21
44123	54	1	3	2	0.72	6.1	448	0.8	1.6	1366.4	10.4162	1	19511.8	2	61	82.1	1	1	2	1	2	1	2	3	1	2	2	74.26	142.8	64	81	66	160	1	2	1708	10.7381	13
44129	51	2	2	3	1.66	4	273	0.4	1.8	242.667	7.92283	1	3728.03	1	60	95.5	1	1	2	2	2	2	1	2	2	2	2	45.97	220.1	146	146	43	218	1	2	606.667	9.24476	29
44149	80	2	3	2	5	3.3	215	0.4	1.3	218.308	7.77022	1	16081.7	2	68	82.2	1	0	2	1	2	1	1	1	1	2	2	60.11	273.6	100	95	80	195	1	3	545.769	9.09215	20
44154	35	1	3	3	4.84	5.8	279	1.1	3	593.34	9.21272	1	28733	1	62	120.9	0	0	2	2	2	1	1	3	3	2	2	90.17	535.3	114	153	54	230	2	1	539.4	9.07521	23
44190	71	2	4	1	2.92	1.9	229	0.5	2	108.775	6.7652	1	5152.78	1	73	90	1	1	2	2	2	2	1	0	1	2	2	84.86	380.7	92	89	74	181	1	3	217.55	7.7652	18
44213	50	2	3	3	5	3.8	337	0.7	3.1	289.168	8.17576	1	34562.7	1	70	85.5	0	0	2	2	2	2	2	2	1	1	2	63.65	267.7	112	132	58	212	2	2	413.097	8.69034	22
44240	72	1	3	3	1.86	5	257	0.7	1.1	817.727	9.67548	1	12651.7	1	60	141	0	0	2	1	2	1	1	3	3	2	2	107.85	475.8	184	107	46	190	2	3	1168.18	10.19	37
44264	38	1	4	3	4.72	3.4	319	0.4	2.7	160.681	7.32806	0	7975.94	2	69	97	1	0	2	2	2	2	1	1	2	2	2	117.57	362.8	66	129	56	198	2	1	401.704	8.64999	13
44307	57	2	2	2	1.71	4.1	191	0.5	1.7	230.324	7.84752	1	5763.81	1	61	86.6	1	0	2	2	2	2	2	2	2	2	2	87.52	475.8	61	69	45	126	1	2	460.647	8.84752	12
44333	78	2	3	3	1.31	7.3	340	0.9	2.5	893.52	9.80336	1	14276.4	1	70	71	1	0	2	1	2	1	1	3	1	1	2	143.21	481.8	155	109	54	194	2	3	992.8	9.95536	31
44369	56	2	3	3	5	4.1	422	0.7	1.9	637.442	9.31615	1	39193.6	1	63	108.1	1	1	2	1	2	2	1	3	3	2	2	72.49	350.9	166	86	53	172	1	2	910.632	9.83072	33
44400	60	1	3	3	1.92	3	178	0.5	1.2	222.5	7.79766	1	32938.3	2	61	88.8	0	0	1	2	2	1	1	1	1	2	2	74.26	315.2	72	56	42	112	1	3	445	8.79766	14
44415	48	2	3	3	5	4.3	188	0.5	1.4	288.714	8.1735	1	35756.1	1	59	74	0	0	2	2	2	2	1	2	1	2	2	63.65	202.2	39	137	72	217	2	2	577.429	9.1735	8
44424	62	2	4	2	2.69	2.2	280	0.5	2.1	146.667	7.1964	1	7126.15	2	67	105.6	1	0	2	1	2	2	2	1	3	2	2	76.02	237.9	87	115	99	231	1	3	293.333	8.1964	17
44430	45	1	4	2	1.93	7	262	0.6	2.2	500.182	8.96631	1	15757.7	1	64	100	0	0	2	2	2	1	2	3	3	2	2	90.17	226	197	102	47	188	2	2	833.636	9.70327	39
44433	66	1	3	2	3.15	3.6	217	0.4	1.5	208.32	7.70266	1	19943.3	1	61	115.9	0	1	1	2	2	1	1	1	2	2	2	90.17	368.8	104	80	38	139	1	3	520.8	9.02459	21
44465	63	2	2	3	2.31	3.7	235	0.4	2	173.9	7.44211	1	3662.06	2	65	125	1	0	2	1	2	1	2	1	3	2	2	50.39	279.6	161	108	42	182	2	3	434.75	8.76404	32
44474	73	2	2	3	0.88	3.8	333	0.5	1.4	451.929	8.81995	1	5603.2	1	72	98.3	1	1	2	2	2	2	1	3	2	1	2	63.65	327.1	161	117	56	205	1	3	903.857	9.81995	32
44569	66	1	3	2	1.49	4.3	209	0.6	1.6	337.012	8.39666	1	7877.87	1	67	102.1	1	0	2	1	2	2	1	2	2	2	2	99.01	398.5	240	78	41	167	1	3	561.688	9.13362	48
44578	53	1	3	2	3.39	7.3	218	0.9	1.6	895.163	9.80601	0	13389.5	2	61	101.6	1	1	2	2	2	1	1	3	2	2	2	65.42	243.9	64	99	85	197	2	2	994.625	9.95801	13
44579	59	1	4	2	0.57	4.8	188	0.9	2.9	280.055	8.12957	1	14073.6	2	70	104.2	1	1	2	2	2	2	1	2	2	2	1	78.68	499.6	81	168	73	257	1	2	311.172	8.28157	16
44588	53	1	3	3	4.97	5.2	244	0.8	1.7	597.082	9.22179	1	39202.5	1	64	122.1	1	0	2	1	2	1	1	3	3	1	2	99.01	345	251	157	42	249	1	2	746.353	9.54371	50
44600	62	1	4	3	1.23	1.1	257	0.4	1.3	86.9846	6.44269	1	4641.9	2	67	94.7	1	0	2	2	2	1	1	0	1	2	2	74.26	327.1	130	193	86	305	2	3	217.462	7.76462	26
44617	53	2	4	3	5	2.2	447	0.6	3.4	173.541	7.43913	0	17952.3	2	65	108	1	0	2	2	2	1	1	1	3	2	2	80.44	535.3	130	103	59	188	2	2	289.235	8.1761	26
44624	52	1	3	1	0.93	5.8	275	0.8	4.1	311.22	8.28179	1	17370.4	2	59	90.4	1	0	1	1	2	1	2	2	1	2	1	68.07	321.2	165	177	43	253	1	2	389.024	8.60372	33
44637	63	1	4	1	1.16	3.4	214	0.3	1.9	114.884	6.84404	1	4553.16	1	59	80	0	0	2	2	2	2	2	0	1	2	2	99.01	279.6	150	193	55	278	1	3	382.947	8.581	30
44661	60	2	3	3	0.33	3	231	0.4	1.7	163.059	7.34925	1	16358.4	2	71	111.8	0	0	2	1	2	2	2	1	3	2	2	68.07	243.9	274	123	73	251	1	3	407.647	8.67118	55
44688	80	1	2	2	0.59	6.1	207	1	1.4	901.929	9.81687	0	5191.17	1	72	73	1	0	2	1	2	2	1	3	1	2	2	99.01	458	85	90	43	150	2	3	901.929	9.81687	17
44698	74	1	3	1	1.51	2.8	251	0.6	1.9	221.937	7.79401	1	15856.2	1	59	99.4	1	0	2	1	2	2	2	1	1	1	2	81.33	398.5	150	103	38	171	1	3	369.895	8.53097	30
44720	58	1	3	3	5	3.9	341	0.9	2.6	460.35	8.84659	1	41611.7	1	63	117.5	1	1	1	1	2	1	1	3	3	1	2	90.17	386.6	182	108	54	198	1	2	511.5	8.99859	36
44726	34	1	1	2	1.79	2.9	276	0.5	1.6	250.125	7.96651	1	22331.3	2	65	100.5	1	0	2	2	2	2	1	2	3	2	2	85.75	356.9	210	125	39	206	1	1	500.25	8.96651	42
44758	59	2	2	1	4.25	2.9	250	0.2	2.1	69.0476	6.10952	1	4589.76	1	62	91.1	1	1	2	2	2	2	1	0	2	2	2	45.97	249.8	80	87	77	180	1	2	345.238	8.43145	16
44782	53	1	2	3	5	5.8	198	0.5	2.5	229.68	7.84348	1	6423.22	2	61	94.3	0	0	2	2	2	1	1	2	1	2	2	102.54	416.4	143	128	45	202	1	2	459.36	8.84348	29
44788	80	1	3	2	2.5	4.1	221	1	1.3	697	9.44501	1	11593.8	2	67	99.5	0	0	2	1	1	2	1	3	2	1	2	116.69	356.9	40	79	51	138	1	3	697	9.44501	8
44804	80	2	3	2	2.31	9.6	213	0.9	1	1840.32	10.8457	1	16974.2	2	63	84.2	1	0	1	1	2	2	1	3	1	1	1	106.96	404.5	139	39	34	101	1	3	2044.8	10.9977	28
44811	67	2	3	1	2.16	3.8	298	0.5	1.6	353.875	8.4671	1	27274.6	2	60	126	1	1	2	1	1	2	1	3	3	1	1	75.14	416.4	204	130	44	215	1	3	707.75	9.4671	41
44815	21	2	3	2	0.71	3	319	0.3	2.2	130.5	7.02791	1	34959.3	1	68	84.1	0	0	2	2	2	2	1	0	1	2	2	81.33	232	117	128	81	232	2	1	435	8.76487	23
44821	67	1	3	2	1.46	5.2	402	0.5	2.3	454.435	8.82793	1	9396.79	1	60	90.6	0	0	2	2	2	1	2	3	1	1	2	90.17	345	208	160	45	247	2	3	908.87	9.82793	42
44831	48	1	3	3	2.54	2.2	169	0.4	1	148.72	7.21645	0	17640.1	1	62	91.1	0	0	2	2	2	2	2	1	1	2	2	81.33	404.5	62	105	48	165	2	2	371.8	8.53838	12
44866	59	1	3	2	0.7	5.7	194	0.6	3.4	195.141	7.60837	1	11014.1	2	60	90.4	0	1	2	1	2	1	1	1	1	2	2	90.17	398.5	168	135	29	198	2	2	325.235	8.34534	34
44876	55	2	1	1	0.8	5.6	340	0.4	2.6	292.923	8.19438	1	4796.34	1	65	88.6	1	1	2	1	2	1	2	2	2	2	2	37.13	190.3	194	205	37	281	1	2	732.308	9.51631	39
44893	44	2	3	3	0.27	4.5	442	0.5	1.7	585	9.19229	1	13152.5	1	61	91.2	1	0	2	1	2	1	1	3	3	2	2	54.81	255.8	299	89	47	196	1	2	1170	10.1923	60
44970	56	2	3	3	2.14	2.7	479	0.7	1.7	532.535	9.05673	1	49562.1	2	59	123	1	1	2	1	2	2	2	3	3	2	2	60.11	398.5	124	112	39	176	1	2	760.765	9.57131	25
44971	74	2	4	1	0.95	1.6	201	0.4	1.8	71.4667	6.1592	1	6236.91	2	62	99.9	1	0	2	1	2	2	2	0	2	2	2	54.81	255.8	63	139	70	222	1	3	178.667	7.48113	13
44972	44	1	4	3	2.98	3.1	252	0.4	1.5	208.32	7.70266	1	12485.9	2	72	116	1	0	2	1	1	2	1	1	3	2	2	106.96	416.4	189	208	50	296	1	2	520.8	9.02459	38
44984	80	2	2	2	0.59	3.6	167	0.6	0.8	450.9	8.81666	1	5280.49	1	66	76.9	1	1	2	2	2	2	2	3	1	2	2	63.65	190.3	271	77	43	174	1	3	751.5	9.55363	54
44988	79	1	3	3	1.83	4.5	246	0.6	2.1	316.286	8.30508	1	13157.5	1	61	111.4	1	0	1	1	1	1	1	2	2	2	1	99.01	487.7	281	138	66	260	1	3	527.143	9.04205	56
45006	49	1	4	3	2.88	2.1	304	0.5	2.2	145.091	7.18081	1	10464.4	2	69	115.5	1	1	2	1	2	2	2	1	3	2	2	112.27	386.6	190	88	32	158	1	2	290.182	8.18081	38
45023	52	2	3	2	5	2.3	222	0.3	1.5	102.12	6.67412	1	42202.5	1	61	109.5	0	0	2	1	2	2	1	0	3	2	2	72.49	362.8	130	159	55	240	1	2	340.4	8.41109	26
45028	61	1	3	3	5	4.8	320	0.9	1.7	813.176	9.66742	1	16044.2	1	70	114	1	1	2	2	2	2	2	3	3	2	2	54.81	374.7	134	53	32	112	1	3	903.529	9.81943	27
45029	68	2	1	1	1.65	4.3	247	0.4	1.2	354.033	8.46774	1	3296.34	2	66	105.7	0	0	2	1	2	2	2	3	3	2	2	65.42	243.9	149	146	79	255	1	3	885.083	9.78967	30
45034	47	2	3	1	5	3.8	234	0.5	1.8	247	7.94837	1	36300.7	2	60	102.4	0	0	2	2	2	2	1	2	2	2	2	78.68	303.3	238	140	61	249	1	2	494	8.94837	48
45052	40	2	3	3	1.93	3.1	307	0.4	1.5	253.787	7.98747	1	61177.7	2	65	85.1	0	0	2	2	2	2	1	2	2	2	2	72.49	279.6	76	130	68	213	2	2	634.467	9.3094	15
45057	79	1	1	3	5	6.2	229	0.8	2.1	540.876	9.07915	1	2913.37	2	73	102.7	1	1	1	2	2	1	1	3	2	2	2	99.01	285.5	110	47	51	120	1	3	676.095	9.40108	22
45060	66	1	3	2	2.41	6.2	234	0.9	2.2	593.509	9.21313	1	26943.8	1	59	106.4	1	1	1	1	1	2	2	3	2	2	2	107.85	291.5	185	87	42	166	1	3	659.455	9.36513	37
45078	78	1	3	3	2.12	5.2	329	1.1	2	940.94	9.87796	1	17648.5	2	59	100.7	0	0	2	1	2	1	1	3	1	2	2	86.63	339	174	228	73	336	1	3	855.4	9.74046	35
45099	70	2	4	2	1.76	1.4	243	0.4	2.6	52.3385	5.7098	1	6589.26	1	59	111.7	1	0	2	1	2	2	2	0	3	2	2	63.65	327.1	198	184	51	275	2	3	130.846	7.03173	40
45100	31	2	2	2	1.09	4.9	284	0.5	2.2	316.273	8.30503	0	11186.4	1	72	77.1	0	0	2	2	2	2	2	2	1	2	2	63.65	226	97	100	70	189	2	1	632.545	9.30503	19
45113	78	2	3	3	2.29	1.9	245	0.8	2.3	161.913	7.33908	1	15473.4	2	63	106.6	0	0	2	2	2	2	1	1	3	2	2	68.95	243.9	130	111	63	200	1	3	202.391	7.661	26
45123	80	1	3	3	2.63	3.4	322	1	2.2	497.636	8.95895	1	9989.67	1	60	96.2	1	0	2	1	2	1	1	3	1	1	2	90.17	261.7	92	124	65	207	1	3	497.636	8.95895	18
45171	61	1	3	3	5	4.5	256	0.7	2	403.2	8.65535	1	23296.1	2	70	92.1	1	0	2	2	2	2	2	3	2	1	2	106.08	446.1	162	125	42	199	1	3	576	9.16993	32
45176	65	1	3	1	0.74	7.9	329	0.6	2.2	708.845	9.46933	1	12727.9	2	66	102	1	1	2	1	2	1	1	3	1	2	2	100.78	327.1	132	60	35	121	1	3	1181.41	10.2063	26
45190	60	2	4	3	3.85	3.1	396	1	4.3	285.488	8.15729	1	5979.11	2	72	113.3	1	1	2	2	2	1	2	2	3	2	2	93.7	362.8	220	149	44	237	1	3	285.488	8.15729	44
45211	80	1	3	2	1.81	5.4	192	0.7	2.4	302.4	8.24031	1	7902.97	2	61	128.9	1	0	2	1	1	1	1	2	3	2	2	107.85	315.2	142	121	42	191	1	3	432	8.75489	28
45223	61	2	4	1	1.05	5	172	0.7	1.5	401.333	8.64866	1	6208.07	1	68	114.5	1	1	1	1	2	2	2	3	3	2	1	143.21	475.8	111	108	58	188	1	3	573.333	9.16323	22
45270	61	1	3	3	4.99	3.1	227	0.4	1.1	255.891	7.99939	1	20356.8	1	64	105.6	1	0	2	2	2	1	1	2	2	2	2	90.17	517.5	158	96	54	182	1	3	639.727	9.32131	32
45293	76	2	1	2	0.73	4.1	291	0.5	2.1	284.071	8.15011	1	4999.89	1	66	77.1	1	0	2	1	2	2	1	2	1	2	2	54.81	273.6	113	103	39	165	1	3	568.143	9.15011	23
45296	43	1	2	3	3.72	3.2	379	0.9	3	363.84	8.50716	1	10538.1	1	69	102.1	1	0	2	1	2	2	1	3	2	2	2	72.49	422.3	317	156	58	277	2	2	404.267	8.65916	63
45298	67	2	3	1	1.97	2.3	208	0.4	1.5	127.573	6.99518	1	23059.1	1	61	101.4	1	0	2	1	2	2	1	0	3	2	2	63.65	374.7	110	132	62	216	2	3	318.933	8.31711	22
45311	68	1	4	1	2.92	2.2	268	0.4	1	235.84	7.88166	1	3541.3	1	59	120	1	1	2	1	2	1	1	2	3	1	2	72.49	315.2	90	108	45	171	1	3	589.6	9.20359	18
45316	38	2	3	3	5	3.2	205	0.4	1.6	164	7.35755	0	49331.7	2	67	72.8	0	0	2	2	2	2	1	1	1	2	2	76.02	214.1	62	98	50	160	2	1	410	8.67948	12
45319	60	1	3	3	5	5.3	327	0.6	2.4	433.275	8.75914	1	17476.2	1	70	129.4	1	1	2	1	2	2	1	3	3	1	2	72.49	398.5	141	118	40	186	1	3	722.125	9.4961	28
45326	78	2	3	2	0.93	3	288	0.5	1.9	227.368	7.82889	1	11466.1	1	61	86.4	1	0	2	1	1	1	1	2	1	2	2	52.16	220.1	67	69	76	158	1	3	454.737	8.82889	13
45340	78	1	2	1	4.75	2.2	193	0.5	1.3	163.308	7.35145	1	3288.22	1	60	91.4	0	0	2	1	2	1	1	1	1	2	2	90.17	291.5	115	130	55	208	2	3	326.615	8.35145	23
45343	78	1	3	3	5	4.1	262	0.9	2.1	460.371	8.84665	1	16016.2	1	69	103.5	1	0	2	2	2	2	1	3	2	1	2	99.01	315.2	151	83	44	157	1	3	511.524	8.99866	30
45348	67	2	3	3	5	3.7	309	0.6	1.5	457.32	8.83706	1	28439.8	1	63	90	0	0	2	1	2	2	1	3	1	2	2	54.81	184.4	150	152	60	242	1	3	762.2	9.57403	30
45350	33	1	3	3	4.24	4.6	349	0.5	2.1	382.238	8.57833	1	44671.9	1	69	109.7	0	0	2	2	2	2	1	3	3	2	2	90.17	356.9	390	165	34	277	2	1	764.476	9.57833	78
45366	75	2	4	1	1.76	4	296	0.3	1.3	273.231	8.09398	1	5889.45	1	64	130.6	1	1	2	1	2	1	2	2	3	1	2	72.49	362.8	64	100	56	169	1	3	910.769	9.83094	13
45391	78	2	4	2	0.63	3	287	0.4	0.8	430.5	8.74987	1	5366.96	1	59	74.5	1	0	2	2	2	2	2	3	1	2	2	116.69	452	46	114	79	202	1	3	1076.25	10.0718	9
45400	26	1	3	1	0.23	5.8	262	0.9	2.6	526.015	9.03896	1	27138.2	1	61	74.3	0	0	2	2	2	1	1	3	1	2	2	81.33	297.4	71	120	36	170	2	1	584.462	9.19096	14
45407	80	2	3	1	1.37	6.4	281	1	3.4	528.941	9.04696	1	19982.4	1	65	98.8	1	1	2	2	2	2	1	3	2	2	2	99.01	368.8	240	96	42	186	1	3	528.941	9.04696	48
45417	80	2	4	1	3.49	2.5	302	0.4	1.5	201.333	7.65344	1	7536.26	1	59	72.8	1	0	1	1	2	1	1	1	1	2	1	63.65	350.9	73	55	50	120	1	3	503.333	8.97537	15
45421	69	2	1	2	0.88	3.1	272	0.5	3	140.533	7.13477	1	3570.02	1	66	97.2	1	0	2	1	2	2	1	0	2	2	2	54.81	208.2	104	137	65	223	2	3	281.067	8.13477	21
45433	49	2	3	3	0.94	6.6	139	0.5	2.1	218.429	7.77102	1	14008.9	1	61	126.7	1	1	2	2	2	1	1	1	3	2	2	213.93	416.4	165	67	55	155	1	2	436.857	8.77102	33
45444	73	1	3	2	0.75	3.1	229	0.6	1.6	266.212	8.05643	1	5151.03	2	59	96.2	0	0	2	1	2	1	1	2	2	2	2	66.3	315.2	134	289	55	371	1	3	443.688	8.7934	27
45462	69	1	3	2	0.89	3.8	161	0.8	2.1	233.067	7.8646	1	9183.84	2	59	107.5	1	1	2	2	2	1	1	2	2	2	2	79.56	440.2	262	37	27	116	1	3	291.333	8.18653	52
45492	78	1	1	1	1.18	4.4	244	0.6	2.4	268.4	8.06824	1	3462.02	2	64	110.4	1	1	1	2	2	1	2	2	3	1	2	118.46	594.8	356	68	31	170	1	3	447.333	8.80521	71
45496	67	2	3	3	5	3.4	277	0.5	2	235.45	7.87928	1	27529.7	2	63	89	1	0	2	1	2	2	1	2	2	2	2	90.17	356.9	228	164	50	260	2	3	470.9	8.87928	46
45499	73	1	3	3	5	4.9	151	0.5	1.3	284.577	8.15267	1	12958.8	2	62	127.7	0	0	1	1	2	2	2	2	3	1	2	105.2	416.4	44	103	51	163	1	3	569.154	9.15267	9
45507	70	1	3	1	0.23	3.6	244	0.3	1.4	188.229	7.55634	1	4470.04	2	59	118.7	1	0	2	1	2	1	1	1	2	2	2	106.08	356.9	192	123	35	196	1	3	627.429	9.29331	38
45523	71	2	4	3	0.65	1.7	225	0.4	1.6	95.625	6.57932	1	10227.4	2	61	99.7	1	0	2	2	1	2	2	0	2	2	2	129.06	356.9	63	86	81	180	1	3	239.062	7.90124	13
45534	55	2	4	3	2.45	4.3	235	0.5	2.5	202.1	7.65893	1	10270.6	1	64	158.2	1	1	2	1	1	1	1	1	3	2	2	90.17	469.9	238	63	30	141	1	2	404.2	8.65893	48
45553	68	2	3	3	4.64	5.5	318	0.5	2.8	312.321	8.28689	1	20396.2	2	66	87.1	1	0	2	1	1	2	2	2	1	2	2	76.02	249.8	267	169	91	313	1	3	624.643	9.28689	53
45588	79	1	3	1	1.44	4.6	233	0.7	1.9	394.874	8.62525	1	12687.2	2	63	147.3	1	1	2	2	2	1	1	3	3	2	2	140.56	577	100	68	45	133	1	3	564.105	9.13982	20
45624	71	1	3	3	3.65	7.2	262	0.8	1.9	794.274	9.63349	1	12651.7	1	60	112.4	1	0	2	2	2	1	1	3	3	1	2	72.49	321.2	134	122	42	191	1	3	992.842	9.95542	27
45641	62	2	5	3	2.92	2	204	0.3	1.7	72	6.16993	1	31892.6	1	68	88.2	1	0	2	2	2	2	2	0	1	2	2	63.65	285.5	97	105	55	179	1	3	240	7.90689	19
45645	47	1	3	3	5	5.7	299	0.6	2.2	464.809	8.86049	1	80931.1	2	65	104	0	0	2	2	2	2	1	3	2	2	2	61.88	350.9	106	129	42	192	1	2	774.682	9.59746	21
45648	62	2	4	1	0.83	2.5	242	0.3	2	90.75	6.50383	1	7290.83	1	72	117.8	1	0	2	2	2	2	2	0	3	2	2	63.65	410.4	93	192	72	283	2	3	302.5	8.24079	19
45659	27	2	2	2	1.99	4.3	278	0.5	2.6	229.885	7.84477	1	8432.17	1	63	81.1	0	0	2	2	2	1	1	2	2	2	2	63.65	321.2	186	95	66	198	2	1	459.769	8.84477	37
45712	69	1	4	1	2.55	4.5	184	0.5	2	207	7.69349	1	4334.74	1	59	117.8	1	1	2	2	2	1	1	1	3	1	2	90.17	327.1	185	172	46	255	2	3	414	8.69349	37
45724	73	1	4	3	3.38	4.4	172	0.6	2.6	174.646	7.44829	1	5901.64	2	72	100.3	1	1	2	1	1	2	2	1	2	2	2	108.73	321.2	115	97	48	168	1	3	291.077	8.18526	23
45751	45	2	2	1	4.44	2.2	330	0.4	1.5	193.6	7.59694	1	6905.63	2	68	92.2	0	0	2	2	2	1	1	1	2	2	2	61	273.6	69	134	61	209	2	2	484	8.91886	14
45763	54	1	4	1	3.39	1.7	292	0.3	1.5	99.28	6.63343	1	10421.3	2	73	98.9	1	0	2	1	2	2	1	0	2	2	2	81.33	410.4	75	114	68	197	1	2	330.933	8.3704	15
45804	80	1	3	2	3.29	3.6	160	0.7	1.4	288	8.16993	0	9859.11	1	67	96.4	0	0	2	1	2	2	2	2	2	2	2	54.81	166.5	69	115	45	174	2	3	411.429	8.6845	14
45815	67	1	3	1	1.64	2.7	200	0.4	1.5	144	7.16993	1	9702.37	2	59	94.3	1	1	2	2	1	1	1	1	1	2	2	148.51	273.6	179	60	47	143	1	3	360	8.49185	36
45831	62	1	4	1	2.69	2.6	201	0.4	0.8	261.3	8.02956	1	4779.52	1	59	103.9	1	0	2	2	2	2	1	2	2	1	1	121.11	493.7	97	117	61	197	1	3	653.25	9.35149	19
45835	53	1	2	2	4.39	2.7	269	0.6	1.6	272.363	8.08938	1	5812.71	2	61	100.9	0	0	2	1	2	2	2	2	3	2	2	99.89	398.5	194	169	31	239	1	2	453.938	8.82635	39
45850	53	2	5	1	5	3.8	303	0.3	2.1	164.486	7.36182	1	58627.4	2	66	77.2	0	0	2	2	2	2	2	1	1	2	2	54.81	279.6	178	137	44	217	2	2	548.286	9.09878	36
45856	55	2	3	2	4.11	2.3	266	0.4	1.9	128.8	7.00899	1	38619	1	60	86.8	0	0	2	2	2	1	1	0	1	2	2	63.65	368.8	380	121	55	252	1	2	322	8.33092	76
45867	37	2	2	2	3.13	3.1	347	0.3	2.1	153.671	7.26371	1	10575.8	2	61	82.2	0	0	2	1	2	1	1	1	2	2	2	48.62	190.3	61	130	62	204	2	1	512.238	9.00067	12
45883	65	1	2	2	3.26	3.1	387	0.4	2.5	191.952	7.5846	1	3044.52	1	72	95.8	1	0	2	2	2	2	1	1	2	2	2	63.65	345	75	194	78	287	1	3	479.88	8.90653	15
45894	60	1	3	3	5	3.8	214	0.7	1.7	334.847	8.38736	1	16545.6	1	70	112.1	1	1	2	2	2	1	1	2	2	2	2	81.33	309.3	211	87	67	196	1	3	478.353	8.90193	42
45903	71	2	3	3	3.57	2.5	219	0.6	1.4	234.643	7.87432	1	17294.2	2	64	81.6	1	0	2	2	2	2	1	2	1	1	2	68.95	309.3	135	101	59	187	1	3	391.071	8.61129	27
45910	55	2	4	1	1.42	3	338	0.7	2.2	322.636	8.33377	1	16197.6	2	65	94.5	1	1	2	2	2	2	2	2	3	2	2	60.11	297.4	77	129	77	221	2	2	460.909	8.84834	15
45925	68	1	5	3	5	2.4	234	0.7	2.3	170.922	7.41719	1	25531.2	2	59	100.2	1	0	1	2	2	1	1	1	1	2	2	90.17	333.1	172	120	44	198	1	3	244.174	7.93177	34
45929	46	1	4	3	2.45	8.7	206	0.8	1.5	955.84	9.90063	1	23062	1	71	92.9	1	0	1	1	2	1	1	3	1	2	1	81.33	505.6	167	61	63	157	1	2	1194.8	10.2226	33
45989	80	2	3	2	1.44	3.9	300	0.4	1.7	275.294	8.10483	1	17133.7	2	60	98.4	1	0	2	1	2	2	1	2	2	2	2	85.75	463.9	252	57	42	149	2	3	688.235	9.42676	50
46059	73	2	5	2	3.36	3.2	269	0.3	1.5	172.16	7.42761	1	16447.4	2	59	81	1	0	2	1	2	2	1	1	1	2	2	108.73	392.6	89	54	73	145	1	3	573.867	9.16457	18
46076	80	2	3	2	5	3.7	211	0.5	1.8	216.861	7.76063	1	13458.6	2	62	87.8	1	1	2	2	2	2	2	1	1	1	2	84.86	315.2	155	72	56	159	1	3	433.722	8.76063	31
46077	24	1	4	3	3.58	3.9	271	0.6	0.9	704.6	9.46066	1	10422.9	1	74	94.9	1	0	2	2	2	2	1	3	3	2	2	83.98	291.5	70	120	37	171	2	1	1174.33	10.1976	14
46132	55	1	3	2	5	5.5	282	0.5	2.8	276.964	8.11356	1	52915.6	2	60	102.4	1	0	2	2	2	1	1	2	2	2	2	75.14	392.6	323	165	33	263	1	2	553.929	9.11356	65
46140	73	1	3	3	1.14	6.3	294	0.5	1.1	841.909	9.71752	1	3978.7	2	64	112.7	1	0	2	1	2	1	1	3	3	2	2	94.59	362.8	68	76	48	138	1	3	1683.82	10.7175	14
46145	80	2	3	3	5	2.9	328	0.4	1.7	223.812	7.80614	1	20818.1	2	66	84.3	1	1	2	2	2	2	1	2	1	1	2	78.68	434.2	130	118	47	191	1	3	559.529	9.12807	26
46169	80	2	3	2	2.14	3.7	253	0.5	1.9	246.342	7.94452	1	21000.9	2	60	88.5	1	0	2	1	1	1	1	2	1	2	1	208.62	582.9	110	126	39	187	1	3	492.684	8.94452	22
46171	78	1	3	2	2.16	3.5	257	0.5	2.2	204.432	7.67548	1	13935.4	2	60	106.6	1	0	2	1	2	2	2	1	3	1	2	117.57	315.2	163	106	47	186	1	3	408.864	8.67548	33
46190	56	2	2	3	1.05	3.8	420	0.4	1.8	354.667	8.47032	1	6155.96	1	72	94	0	0	2	2	2	1	1	3	2	2	2	63.65	190.3	98	143	68	231	2	2	886.667	9.79225	20
46202	45	1	4	3	5	3.8	220	0.4	2.4	139.333	7.1224	1	15307.2	1	68	101.3	1	0	2	2	2	2	1	0	3	2	2	116.69	481.8	118	152	59	235	2	2	348.333	8.44432	24
46218	66	1	3	3	2.14	3.7	225	0.5	1.3	320.192	8.32279	1	22359.9	2	64	103	1	0	2	1	2	2	1	2	2	2	1	85.75	392.6	58	118	61	191	1	3	640.385	9.32279	12
46221	55	1	3	2	1.19	6.3	519	1.1	3.7	972.073	9.92492	1	11838.7	2	59	118.1	1	1	2	1	2	1	2	3	3	2	2	77.79	362.8	317	139	29	231	1	2	883.703	9.78742	63
46252	80	2	3	2	1.5	4.1	251	0.6	1.4	441.043	8.78478	1	30052.1	2	60	90.1	1	1	2	1	1	2	2	3	1	1	1	76.02	291.5	68	146	70	230	1	3	735.071	9.52174	14
46258	62	2	1	1	2.31	4.6	242	0.5	1.3	428.154	8.74199	1	3016.59	2	72	94.9	1	0	2	1	2	2	2	3	2	1	2	61	356.9	152	72	60	162	1	3	856.308	9.74199	30
46275	73	2	4	2	1.06	3	146	0.7	3.1	98.9032	6.62795	1	8495.86	2	66	95.2	1	1	2	1	1	2	2	0	2	2	2	113.15	380.7	94	87	43	149	1	3	141.29	7.14252	19
46293	68	1	1	1	2.71	4.4	165	0.6	1.1	396	8.62936	1	4463.08	2	66	97.3	1	1	1	1	1	1	1	3	2	2	1	85.75	368.8	150	105	40	175	1	3	660	9.36632	30
46334	75	2	1	3	3.23	3.6	180	0.4	1.8	144	7.16993	1	5159.45	1	71	105.4	1	1	2	1	2	2	1	1	3	2	2	72.49	368.8	285	85	59	201	1	3	360	8.49185	57
46337	70	2	3	3	1.83	2	166	0.4	1.5	88.5333	6.46815	1	15679.7	1	60	87	0	0	2	2	2	2	1	0	1	2	2	72.49	255.8	75	125	66	206	1	3	221.333	7.79008	15
46368	68	2	2	3	5	2	222	0.3	1.1	121.091	6.91995	1	4705.48	1	72	108	1	0	2	1	2	2	2	0	3	2	2	72.49	291.5	127	111	59	195	1	3	403.636	8.65691	25
46392	69	1	2	1	0.69	6.7	281	0.7	2.7	488.107	8.93105	1	3933.44	1	72	100	1	1	2	1	2	1	1	3	1	2	2	99.01	374.7	260	136	60	248	1	3	697.296	9.44563	52
46406	76	1	3	2	3.65	6	248	0.9	1.8	744	9.53916	1	12428.2	1	65	97.8	1	0	2	2	1	1	1	3	2	1	2	90.17	327.1	142	71	59	158	1	3	826.667	9.69116	28
46425	50	1	4	3	4.8	4	203	0.6	2.5	194.88	7.60644	0	11773.9	1	68	100	0	0	2	1	2	2	1	1	2	2	2	81.33	273.6	114	114	50	187	2	2	324.8	8.34341	23
46432	48	1	4	2	1.63	2.4	189	0.4	1.3	139.569	7.12484	1	15917.3	2	62	105.3	0	0	2	2	2	1	1	0	3	2	2	81.33	475.8	113	168	62	253	2	2	348.923	8.44677	23
46447	65	2	1	1	1.97	4.4	157	0.5	3	115.133	6.84716	1	2832.95	2	71	91	1	0	2	2	2	2	2	0	1	2	2	55.69	261.7	246	135	52	236	1	3	230.267	7.84716	49
46457	43	1	3	3	5	3.2	317	0.6	1.6	380.4	8.57137	1	60760.4	1	69	96.2	1	0	2	2	2	2	1	3	2	2	2	90.17	297.4	134	171	62	260	2	2	634	9.30834	27
46458	61	1	4	3	5	4.7	271	0.7	1.9	469.258	8.87424	1	4172.71	1	62	98.8	1	1	2	2	2	2	1	3	1	2	2	99.01	428.3	88	90	52	160	1	3	670.368	9.38881	18
46464	72	1	3	3	3.53	2.7	224	0.5	1.3	232.615	7.8618	1	16368.3	1	60	105.2	0	0	2	1	2	1	1	2	1	1	2	90.17	416.4	96	130	59	208	2	3	465.231	8.8618	19
46497	64	1	4	1	2.45	2.5	264	0.7	2.7	171.111	7.41879	1	3541.3	2	67	103.2	1	1	2	1	2	1	1	1	2	2	2	81.33	350.9	147	184	50	263	2	3	244.444	7.93336	29
46531	69	1	4	1	1.04	6.2	207	1.1	2.3	613.8	9.26162	1	3446.4	1	59	130.5	1	1	2	2	1	1	1	3	3	2	2	107.85	398.5	75	91	70	176	1	3	558	9.12412	15
46537	59	1	2	3	5	2.3	168	0.3	1.3	89.1692	6.47847	1	6957.1	1	66	107	0	0	2	2	2	2	2	0	3	2	2	63.65	386.6	283	140	44	241	2	2	297.231	8.21544	57
46546	80	1	3	1	5	2.6	188	0.5	1.3	188	7.55459	1	10228.3	1	65	100.5	1	0	1	2	1	2	1	1	2	2	2	99.01	350.9	158	153	50	235	2	3	376	8.55459	32
46554	48	1	3	3	4.72	2	224	0.4	1.4	128	7	1	61482.2	2	63	100.7	0	0	2	2	2	2	1	0	2	2	2	127.3	452	117	123	84	230	2	2	320	8.32193	23
46568	26	2	2	2	3.29	4.6	284	0.5	2.4	272.167	8.08835	1	18268.8	1	72	79	0	0	2	2	2	2	1	2	1	2	2	45.97	136.8	100	91	81	192	1	1	544.333	9.08835	20
46575	62	2	3	2	1.79	3.8	219	0.4	0.7	475.543	8.89343	1	27438.9	2	62	96.2	0	0	2	2	2	2	2	3	2	2	2	61.88	285.5	110	83	62	167	1	3	1188.86	10.2154	22
46577	62	1	3	3	5	2.6	205	0.4	1.1	193.818	7.59856	1	23548.6	2	62	93.4	0	0	2	2	2	1	1	1	1	2	2	95.47	368.8	154	101	52	184	1	3	484.545	8.92049	31
46594	60	2	4	2	3.86	3.4	288	0.4	3.1	126.348	6.98126	1	4400.73	2	74	104.8	1	1	2	1	2	2	1	0	2	2	2	70.72	398.5	301	94	43	197	1	3	315.871	8.30319	60
46599	59	2	2	1	1.31	3.7	207	0.4	2.7	113.467	6.82612	1	8310.2	1	72	95.6	1	0	2	2	2	1	1	0	1	2	2	72.49	184.4	266	146	43	242	1	2	283.667	8.14805	53
46600	47	2	3	3	5	5.8	263	0.7	3.1	344.445	8.42813	1	61177.7	2	65	100	0	0	2	2	2	1	1	2	2	1	2	59.23	261.7	214	225	53	321	1	2	492.065	8.9427	43
46611	29	1	4	3	2.27	1.9	388	0.6	2.4	184.3	7.52591	1	11116.6	2	68	101.5	1	0	2	2	2	1	1	1	3	2	2	90.17	428.3	109	137	40	199	2	1	307.167	8.26288	22
46692	78	1	3	2	2.86	3.1	154	0.3	1.5	95.48	6.57713	1	14725.3	2	63	105.9	1	0	2	2	2	2	2	0	2	2	2	87.52	291.5	206	137	51	229	1	3	318.267	8.31409	41
46704	59	1	4	2	4.38	3.3	225	0.4	2.2	135	7.07682	1	10626.2	1	59	117.2	0	1	2	2	2	2	1	0	3	2	2	81.33	297.4	116	171	50	244	1	2	337.5	8.39874	23
46710	60	1	1	1	3.13	3.9	240	0.6	2.2	255.273	7.9959	1	2593.19	2	74	113.8	0	0	2	2	2	2	1	2	3	2	2	96.36	422.3	141	147	42	217	1	3	425.455	8.73286	28
46753	59	1	1	3	2.27	3.8	265	0.3	1.6	188.812	7.56081	1	10248.4	2	65	95	1	0	1	2	2	1	1	1	1	1	2	65.42	356.9	102	152	51	223	1	2	629.375	9.29778	20
46768	59	2	3	3	5	2.4	277	0.5	1.4	237.429	7.89135	1	37894	2	63	95	1	0	2	2	2	1	1	2	2	1	2	59.23	214.1	79	144	52	212	2	2	474.857	8.89135	16
46770	70	2	3	3	0.77	4.9	263	0.4	1.4	368.2	8.52435	1	12281.8	2	66	99	1	0	2	2	2	1	1	3	2	2	2	100.78	374.7	186	162	66	265	1	3	920.5	9.84627	37
46776	73	2	3	2	5	3.1	210	0.5	1.9	171.316	7.42051	1	15679.7	1	60	77	0	0	1	1	2	1	1	1	1	1	2	54.81	350.9	115	56	61	140	1	3	342.632	8.42051	23
46807	66	1	3	1	0.94	7.5	213	0.9	1.6	898.594	9.81153	1	8461.58	1	61	110.7	1	1	1	1	2	1	1	3	2	2	1	205.09	499.6	230	51	25	122	1	3	998.438	9.96353	46
46822	80	2	3	2	2.12	4.2	193	0.5	1.3	311.769	8.28433	1	15538.2	1	61	105	1	1	1	2	1	1	2	2	2	2	2	152.05	571	93	55	38	112	1	3	623.538	9.28433	19
46857	72	2	3	1	3.92	4.1	276	0.4	0.9	502.933	8.97422	1	18408.4	2	60	105.1	1	0	2	1	2	1	2	3	2	1	2	61	285.5	188	61	42	141	1	3	1257.33	10.2962	38
46862	50	1	3	3	5	4.5	251	0.6	1.8	376.5	8.55651	1	32290.4	1	60	94.5	0	0	2	2	2	1	1	3	1	2	2	99.01	350.9	67	116	43	172	1	2	627.5	9.29347	13
46864	46	2	3	3	2.49	4.2	289	0.3	1.4	260.1	8.02292	1	35567.9	1	64	84.4	0	0	2	2	2	2	1	2	1	2	2	63.65	273.6	69	122	90	226	2	2	867	9.75989	14
46901	40	1	2	2	3.52	4.1	209	0.7	1.9	315.7	8.30241	1	7225.69	1	73	99.2	0	0	2	2	2	2	1	2	2	2	2	76.02	386.6	140	198	55	281	1	2	451	8.81698	28
46906	52	1	1	3	5	3.6	229	0.4	2	164.88	7.36527	1	6392.05	1	71	123.4	0	0	2	1	2	1	1	1	3	2	2	107.85	362.8	319	147	46	257	2	2	412.2	8.6872	64
46909	68	1	3	3	4.86	2.9	233	0.6	2.4	168.925	7.40024	1	34220.1	2	64	117.3	0	1	1	1	2	1	1	1	3	1	2	75.14	273.6	93	113	52	184	1	3	281.542	8.1372	19
46911	77	2	3	2	5	9.6	224	0.5	2.4	448	8.80735	1	15323.5	1	67	80.7	1	1	2	2	2	1	2	3	1	2	2	90.17	315.2	86	51	52	120	1	3	896	9.80735	17
46926	73	1	2	2	1.93	4.3	240	0.4	1.7	242.824	7.92376	1	4148.66	2	66	95.2	1	1	2	1	2	1	1	2	2	2	2	120.22	410.4	104	131	49	201	1	3	607.059	9.24569	21
46927	61	1	3	3	5	6	305	0.6	2	549	9.10066	1	18293.5	1	70	123.1	1	1	1	1	2	1	1	3	3	2	2	81.33	339	134	67	46	140	1	3	915	9.83763	27
46961	74	2	3	1	1.14	4.7	386	0.7	0.9	1411.04	10.4625	1	22923.2	2	61	118.6	1	0	2	1	2	1	2	3	3	2	2	75.14	511.5	242	151	39	238	1	3	2015.78	10.9771	48
46966	29	1	2	3	1.57	4	253	0.5	2.2	230	7.84549	1	14903.9	1	68	77.8	0	0	2	2	2	1	1	2	1	2	2	72.49	380.7	192	118	37	193	2	1	460	8.84549	38
46971	67	2	3	3	3.72	4.1	282	0.6	3	231.24	7.85325	1	31892.6	1	68	83.2	0	0	2	2	2	1	1	2	1	2	2	63.65	362.8	45	108	88	205	2	3	385.4	8.59021	9
46975	68	1	2	1	0.64	3	325	0.5	1.4	348.214	8.44383	1	4371.24	1	72	100	1	0	2	1	2	1	1	2	2	2	2	116.69	511.5	94	186	83	288	1	3	696.429	9.44383	19
46979	61	2	3	2	2.14	3.6	317	0.4	2.9	157.407	7.29835	1	41811.6	2	60	110.5	0	0	2	1	2	2	2	1	2	2	2	57.46	333.1	115	145	72	240	1	3	393.517	8.62028	23
46983	70	1	3	2	1.53	3	212	0.5	1.2	265	8.04985	1	13322.9	2	67	112	0	0	2	1	2	2	2	2	3	2	2	90.17	315.2	79	132	40	188	1	3	530	9.04985	16
47004	39	1	4	2	2.78	3.7	253	0.4	2	187.22	7.54859	1	8144.35	1	59	109.8	1	0	2	2	2	1	1	1	3	2	2	81.33	350.9	167	130	28	191	1	1	468.05	8.87052	33
47005	53	1	3	1	1.29	5	305	0.4	1.7	358.824	8.48713	1	11548.4	2	59	129.7	0	1	2	1	2	1	1	3	3	2	2	53.92	434.2	234	66	31	144	1	2	897.059	9.80906	47
47014	61	1	4	3	4.72	2.1	242	0.4	2.3	88.3826	6.46569	0	2359.72	2	70	110	0	1	2	2	2	1	2	0	3	2	2	75.14	291.5	144	106	54	189	2	3	220.957	7.78762	29
47069	49	1	3	2	0.51	4.6	226	0.3	2.3	135.6	7.08321	1	14676.8	2	60	119.6	1	1	2	1	2	1	1	0	3	2	2	64.53	440.2	339	54	22	144	1	2	452	8.82018	68
47106	72	1	4	3	2.91	4.8	379	0.6	2.2	496.145	8.95462	1	6284.51	1	68	127.4	1	1	2	2	2	2	2	3	3	2	2	90.17	273.6	155	76	42	149	1	3	826.909	9.69158	31
47136	62	2	2	1	0.86	5.2	219	0.6	1.7	401.929	8.6508	1	2307.56	2	69	83	1	0	2	2	2	2	1	3	1	2	2	49.5	267.7	142	159	75	262	1	3	669.882	9.38776	28
47151	50	2	3	3	3.37	1.3	313	0.4	2	81.38	6.3466	0	41977.4	2	60	83.4	1	0	2	1	2	2	2	0	1	2	2	59.23	202.2	117	101	70	194	2	2	203.45	7.66853	23
47158	49	1	3	3	5	5.4	311	0.5	1.6	524.812	9.03566	1	40738	1	70	103.2	0	0	2	2	2	1	1	3	2	2	2	72.49	410.4	209	152	51	245	1	2	1049.62	10.0357	42
47175	68	1	3	3	5	2.6	183	0.9	2.2	194.645	7.6047	1	23624.8	1	60	105.7	1	0	1	2	2	2	1	1	2	2	2	107.85	380.7	168	54	44	132	1	3	216.273	7.75671	34
47203	73	1	4	3	4.29	4.3	231	0.8	1.7	467.435	8.86862	1	5827.91	1	74	99.5	1	0	2	1	2	2	1	3	2	1	2	190.94	553.2	241	114	33	195	2	3	584.294	9.19055	48
47210	80	2	4	3	1.46	7.5	289	1	1.2	1806.25	10.8188	1	7536.76	1	67	97.8	1	1	2	1	2	1	2	3	2	2	1	222.77	684	142	161	74	263	2	3	1806.25	10.8188	28
47212	58	2	4	1	0.83	2.5	253	0.4	4	63.25	5.98299	1	9128.24	1	67	95.6	1	1	2	1	2	1	1	0	2	1	2	54.81	339	119	98	46	168	2	2	158.125	7.30492	24
47233	61	2	1	1	0.65	3	246	0.4	2.7	109.333	6.77259	1	2882.73	2	72	105.2	1	1	2	1	2	2	2	0	3	2	2	49.5	285.5	300	132	44	236	1	3	273.333	8.09452	60
47274	62	2	1	3	5	4.2	233	0.6	3.4	172.694	7.43208	1	2250.8	1	65	113.9	1	1	2	1	2	2	1	1	3	1	2	63.65	368.8	125	143	66	234	1	3	287.824	8.16904	25
47304	56	2	3	3	0.7	3.9	297	0.5	3	193.05	7.59283	1	11212.2	2	60	110.4	0	1	2	2	2	1	1	1	3	2	2	49.5	315.2	132	99	33	158	1	2	386.1	8.59283	26
47308	61	2	4	1	0.76	3.3	261	0.3	1.8	143.55	7.16541	1	6131.14	1	68	93	1	1	2	2	2	1	2	1	1	2	2	72.49	208.2	182	119	50	205	1	3	478.5	8.90238	36
47337	48	2	4	2	0.68	4.4	382	0.3	1.9	265.389	8.05197	1	12963.2	2	67	119.4	1	1	2	1	2	1	2	2	3	2	2	65.42	380.7	130	155	45	226	1	2	884.632	9.78893	26
47422	42	1	1	3	3.63	5.8	364	0.7	2.6	568.4	9.15076	1	6161.53	1	70	98	0	0	2	2	2	2	1	3	2	2	2	72.49	362.8	200	151	41	232	1	2	812	9.66534	40
47426	78	2	3	2	1.14	3.2	211	0.8	1.2	450.133	8.81421	1	17046	1	64	108.6	0	0	2	1	2	2	2	3	2	2	2	103.43	333.1	98	74	71	165	1	3	562.667	9.13614	20
47432	58	2	3	3	5	2.1	224	0.3	1.1	128.291	7.00328	1	49510.8	2	60	107.4	0	0	2	1	2	2	2	0	3	2	2	82.21	356.9	108	98	59	179	1	2	427.636	8.74024	22
47438	60	1	3	3	5	5.6	278	0.6	2.3	406.122	8.66577	1	24980	1	68	99.1	0	0	2	2	2	1	1	3	2	2	2	99.01	315.2	103	170	41	232	2	3	676.87	9.40273	21
47460	46	2	3	1	0.51	5.5	520	0.3	2.5	343.2	8.42291	1	12274.3	2	60	127	0	1	2	2	2	2	2	2	3	2	2	53.04	404.5	257	149	39	239	1	2	1144	10.1599	51
47466	47	2	1	2	1.73	7.2	260	0.4	0.8	936	9.87036	1	10070.5	2	65	90.1	0	0	2	2	2	2	1	3	2	2	2	63.65	267.7	128	175	57	258	2	2	2340	11.1923	26
47485	61	2	3	3	5	3.1	234	0.3	1.5	145.08	7.1807	1	26048.3	1	60	115	1	0	2	2	2	1	1	1	3	2	2	72.49	315.2	147	131	53	213	1	3	483.6	8.91767	29
47498	46	2	3	2	4.97	2.5	181	0.4	1.4	129.286	7.01442	1	32187.3	1	64	80.7	0	0	2	2	2	1	1	0	2	1	2	72.49	446.1	94	109	69	197	1	2	323.214	8.33635	19
47511	71	1	3	1	0.71	4.4	194	0.6	2.6	196.985	7.62194	1	4544.52	2	59	115.6	1	0	2	2	1	1	2	1	2	2	2	88.4	374.7	172	79	44	157	1	3	328.308	8.3589	34
47512	52	1	3	3	1.16	3.4	268	0.5	2.6	175.231	7.45311	1	12092.6	1	63	98.2	1	0	2	2	2	1	1	1	2	2	2	81.33	356.9	121	167	44	235	2	2	350.462	8.45311	24
47520	56	1	3	3	5	4.3	208	0.5	2.4	186.333	7.54174	1	40881	2	63	106.6	1	0	2	2	2	1	1	1	3	2	2	85.75	446.1	111	102	40	164	1	2	372.667	8.54174	22
47522	58	1	4	3	5	3.4	242	0.5	1.4	293.857	8.19897	1	18914	2	65	107.7	0	0	2	1	2	1	1	2	2	2	2	81.33	368.8	106	97	57	175	1	2	587.714	9.19897	21
47551	72	1	4	1	1.3	3.2	200	0.8	2.3	222.609	7.79837	1	5920.79	2	69	68.5	0	0	2	1	2	1	1	1	1	2	2	83.1	362.8	85	93	91	201	1	3	278.261	8.12029	17
47564	46	2	3	3	0.52	6	267	0.9	2.1	686.571	9.42327	1	10868.7	1	67	101.6	0	0	2	1	2	1	2	3	3	2	2	72.49	214.1	90	89	43	150	1	2	762.857	9.57527	18
47588	77	2	3	3	2.88	4.5	225	0.6	2.2	276.136	8.10924	1	16632.7	2	64	92.4	1	1	2	2	2	1	1	2	1	2	2	90.17	392.6	181	81	42	159	2	3	460.227	8.8462	36
47600	38	1	1	3	1.47	6.8	284	0.7	2	675.92	9.40071	1	18316.1	1	71	125.6	1	0	2	2	2	1	1	3	3	2	2	63.65	398.5	340	55	33	156	2	1	965.6	9.91528	68
47602	53	2	5	3	1.39	2.2	186	0.3	1.5	81.84	6.35473	1	35556.6	1	73	66.2	0	0	2	2	2	2	2	0	1	1	2	72.49	303.3	74	111	71	197	1	2	272.8	8.0917	15
47621	58	2	1	1	1.62	2.7	296	0.4	1	319.68	8.32048	1	5770.28	2	64	101.5	1	0	2	1	2	1	1	2	3	2	2	58.34	321.2	162	106	37	175	1	2	799.2	9.64241	32
47636	74	1	1	1	1.66	3.1	226	0.5	1.6	218.938	7.77438	1	3202.65	1	60	113.2	1	1	1	2	2	2	2	1	3	2	2	143.21	350.9	106	90	46	157	1	3	437.875	8.77438	21
47706	44	2	3	3	3.32	1.7	231	0.3	1.1	107.1	6.74281	1	24990.2	1	60	81	0	0	2	1	2	2	2	0	1	2	2	81.33	273.6	74	121	66	202	2	2	357	8.47978	15
47715	80	2	3	2	5	2.3	228	0.4	1.8	116.533	6.8646	1	20690.4	2	59	83.2	1	0	2	1	2	2	2	0	1	2	2	57.46	345	85	132	60	209	2	3	291.333	8.18653	17
47741	51	1	3	3	2.49	5.3	201	0.5	2.7	197.278	7.62408	1	39202.5	1	64	106.6	0	0	2	2	2	2	1	1	3	2	2	99.01	273.6	167	100	33	166	2	2	394.556	8.62408	33
47759	54	1	1	2	2.42	2.4	269	0.5	1.8	179.333	7.4865	1	4635.73	1	65	100.7	0	0	2	2	2	1	1	1	3	2	2	72.49	350.9	147	222	49	300	2	2	358.667	8.4865	29
47771	79	2	3	1	1.67	4.4	358	0.7	1.4	787.6	9.62132	1	17747.4	2	60	87.1	1	0	2	2	1	2	2	3	1	2	2	125.53	243.9	122	121	46	191	1	3	1125.14	10.1359	24
47778	67	2	3	1	1	5.5	450	0.7	1.6	1082.81	10.0806	1	10035.9	2	62	108.8	1	1	1	1	2	1	2	3	3	1	2	68.07	285.5	64	71	49	133	1	3	1546.88	10.5951	13
47790	62	1	3	3	5	3.5	235	0.7	2.6	221.442	7.79079	1	22208.8	1	60	101.6	0	0	1	1	2	1	1	1	2	2	2	81.33	487.7	151	94	37	161	1	3	316.346	8.30536	30
47869	75	1	3	1	1.14	3.9	191	0.6	1.8	248.3	7.95594	1	4742.75	2	59	113.6	0	0	2	1	2	1	1	2	2	2	2	123.76	362.8	285	155	40	252	1	3	413.833	8.69291	57
47881	44	1	3	2	3.79	2.9	233	0.3	0.9	225.233	7.81528	1	54392.1	1	61	96.7	0	0	2	2	2	2	1	2	2	2	2	99.01	345	337	118	43	228	2	2	750.778	9.55224	67
47887	80	2	3	1	2.92	3.3	191	0.5	1.2	262.625	8.03686	1	15516.1	1	60	97.1	1	0	2	2	2	1	1	2	1	2	2	72.49	208.2	114	103	69	195	1	3	525.25	9.03686	23
47911	61	2	4	2	5	3.4	368	0.4	3.5	142.994	7.15981	1	9651.13	2	65	105	1	1	2	1	2	2	2	1	3	2	2	76.91	362.8	124	106	54	185	1	3	357.486	8.48174	25
47924	38	2	3	3	3.57	3.6	300	0.4	2	216	7.75489	1	43318.4	2	59	87.5	1	0	2	2	2	2	2	1	2	2	2	79.56	321.2	207	156	47	244	2	1	540	9.07682	41
47929	72	2	3	3	3.65	3	206	0.3	1	185.4	7.5345	1	12425.3	1	70	98	1	0	2	2	2	2	2	1	2	1	2	81.33	291.5	62	90	88	190	1	3	618	9.27146	12
47957	59	2	3	1	1.51	8.5	275	0.6	2.5	561	9.13186	1	13431.8	1	61	92.3	0	0	2	2	2	1	1	3	1	2	2	74.26	249.8	104	187	59	267	1	2	935	9.86882	21
47994	80	2	3	2	2.14	2.5	254	0.6	1.8	211.667	7.72565	1	16659.5	2	62	93.2	0	0	2	1	2	2	1	1	1	1	2	89.28	267.7	114	105	74	202	1	3	352.778	8.46262	23
48005	73	2	3	2	1.79	5.2	194	0.6	0.8	756.6	9.56339	1	21732.7	2	61	107.5	1	1	1	1	1	2	2	3	3	1	1	173.26	350.9	309	169	33	264	1	3	1261	10.3004	62
48012	27	2	3	1	0.9	3.2	185	0.4	2.1	112.762	6.81714	1	23645.8	1	67	95.7	0	0	2	2	2	1	2	0	3	2	2	72.49	321.2	128	143	44	213	2	1	281.905	8.13906	26
48050	50	1	1	1	1.41	3.3	212	0.6	1.8	233.2	7.86542	1	4312.18	2	68	106.7	1	0	1	2	2	1	1	2	3	2	2	88.4	499.6	358	92	36	200	1	2	388.667	8.60239	72
48051	46	1	3	1	1.15	4.6	219	0.3	1.3	232.477	7.86094	1	11944.5	2	62	124	1	1	2	1	2	2	1	2	3	2	2	76.02	428.3	228	210	42	298	2	2	774.923	9.59791	46
48065	79	1	3	1	1.43	6.1	216	0.8	3.6	292.8	8.19377	1	3889.37	1	61	103.5	1	1	2	1	2	1	2	2	2	2	2	116.69	321.2	187	97	38	172	1	3	366	8.5157	37
48076	70	1	3	3	4.67	2.1	230	0.4	1.2	161	7.33092	1	12651.7	1	60	107	1	0	2	2	2	1	1	1	2	2	2	90.17	452	78	108	58	182	1	3	402.5	8.65284	16
48081	38	1	5	3	5	3.7	241	0.3	1.3	205.777	7.68494	1	28059.3	2	69	106.9	1	0	2	2	2	2	2	1	3	2	2	90.17	392.6	116	100	29	152	1	1	685.923	9.4219	23
48107	25	2	4	1	2.45	2.8	353	0.4	2.1	188.267	7.55663	1	14656.2	1	64	125.8	0	1	2	2	2	2	1	1	3	2	2	54.81	273.6	150	126	35	191	2	1	470.667	8.87856	30
48108	80	1	3	2	5	3.8	256	0.5	1.2	405.333	8.66297	1	15279.2	2	60	116.5	1	0	1	2	2	1	2	3	3	2	2	98.12	368.8	148	76	56	162	1	3	810.667	9.66297	30
48175	59	2	4	3	5	2.7	271	0.5	1.7	215.206	7.74957	1	17380.2	2	65	104.2	1	0	2	2	2	2	1	1	3	1	2	57.46	386.6	56	80	70	161	1	2	430.412	8.74957	11
48189	38	2	3	2	3.39	3	275	0.3	1.9	130.263	7.02529	1	37236.8	1	64	115.3	0	0	2	1	2	1	1	0	3	2	2	81.33	309.3	168	206	57	297	1	1	434.211	8.76225	34
48194	64	2	3	2	1.02	3.1	310	0.4	2	192.2	7.58646	1	9789.47	1	61	86.9	1	0	2	2	2	2	2	1	1	2	2	63.65	220.1	128	157	76	259	1	3	480.5	8.90839	26
48208	52	1	3	3	4.04	5.8	225	0.9	2.4	489.375	8.9348	1	40289.9	1	61	104	1	0	2	2	2	1	1	3	2	1	2	62.76	374.7	132	183	63	272	2	2	543.75	9.0868	26
48211	54	2	4	3	1.99	2.3	294	0.3	1.3	156.046	7.28583	1	10993.5	1	68	97.8	1	1	2	2	2	2	2	1	2	2	2	275.81	452	95	140	64	223	1	2	520.154	9.02279	19
48215	49	1	1	1	0.4	6.4	301	0.6	1.8	642.133	9.32673	1	9834.06	1	66	99.5	0	0	2	2	2	1	1	3	2	2	2	54.81	303.3	84	140	57	214	1	2	1070.22	10.0637	17
48217	75	1	3	2	1.79	3.4	241	0.4	0.9	364.178	8.5085	1	20687.7	2	60	111.8	1	1	2	2	2	1	1	3	3	1	2	89.28	493.7	139	87	48	163	1	3	910.444	9.83043	28
48249	78	1	4	3	1.77	2.8	185	0.4	1	207.2	7.69488	1	6318.82	1	72	82.1	1	0	2	1	1	2	1	1	1	2	2	125.53	392.6	105	56	53	130	1	3	518	9.01681	21
48257	51	2	3	2	1.82	5	279	0.5	3.3	211.364	7.72358	1	18779.1	2	64	127.2	1	1	2	1	2	2	2	1	3	2	2	64.53	440.2	193	231	47	317	1	2	422.727	8.72358	39
48264	44	2	2	3	3.13	5.2	296	0.3	2.2	209.891	7.7135	1	7602.71	2	60	127	1	0	2	2	2	2	1	1	3	2	2	50.39	321.2	115	162	50	235	2	2	699.636	9.45046	23
48271	72	1	3	1	2.59	5.2	210	0.6	1.8	364	8.50779	1	14529.9	1	64	122	0	0	2	2	1	1	1	3	3	2	2	104.31	404.5	148	75	33	138	1	3	606.667	9.24476	30
48278	74	1	4	3	2.36	1.8	185	0.5	2.1	79.2857	6.30899	1	5200.75	1	74	98.3	1	0	2	2	2	2	1	0	2	1	2	95.47	463.9	170	188	54	276	2	3	158.571	7.30899	34
48282	69	1	3	3	5	3.1	287	0.5	1.7	261.676	8.03164	0	23624.8	1	60	98	1	0	2	2	2	1	1	2	2	2	2	81.33	297.4	135	85	62	174	2	3	523.353	9.03164	27
48284	64	1	3	2	1.46	2.6	155	0.4	1.4	115.143	6.84728	1	7374.6	1	67	101	0	0	2	1	2	1	2	0	2	2	2	90.17	404.5	149	66	39	135	1	3	287.857	8.16921	30
48297	53	1	3	3	2.59	1.7	151	0.4	1.9	54.0421	5.75601	1	41442.2	2	68	99	0	0	2	1	2	1	1	0	2	2	2	89.28	511.5	173	152	55	242	2	2	135.105	7.07794	35
48314	60	2	3	3	0.78	3.1	199	0.4	1.4	176.257	7.46154	1	11727.4	1	63	88	0	0	2	1	2	1	1	1	2	2	2	90.17	249.8	54	128	69	208	1	3	440.643	8.78347	11
48336	44	2	3	2	4.07	4.2	257	0.6	2.5	259.056	8.01712	1	43203.7	2	59	96.2	0	0	2	1	2	1	2	2	2	2	2	71.6	243.9	90	67	32	117	1	2	431.76	8.75409	18
48372	47	1	3	3	5	4.9	185	0.8	1	725.2	9.50224	1	46766.3	2	62	109.6	0	0	2	2	2	2	1	3	2	2	2	70.72	249.8	98	100	39	159	1	2	906.5	9.82416	20
48404	80	1	3	2	1.96	6.1	366	0.5	2.1	531.571	9.05412	1	10182.1	2	67	115.3	0	0	2	1	2	1	1	3	3	2	2	99.01	368.8	121	196	49	269	2	3	1063.14	10.0541	24
48414	58	2	3	3	0.87	5.5	270	0.6	3	297	8.21432	1	14311.8	2	60	119	0	1	1	1	2	1	2	2	3	2	2	57.46	226	182	56	34	126	1	2	495	8.95128	36
48433	74	1	3	3	2.78	6.8	202	1	2.1	654.095	9.35336	1	11230.2	1	67	118.7	1	1	2	2	2	1	1	3	3	1	1	178.57	523.4	134	87	47	161	1	3	654.095	9.35336	27
48438	54	2	1	3	5	2.8	282	0.3	1.3	182.215	7.5095	1	5732.94	2	72	87.6	1	1	2	1	2	2	1	1	1	2	2	68.07	327.1	128	160	57	243	1	2	607.385	9.24647	26
48474	39	2	1	1	2.28	3.6	274	0.4	1.4	281.829	8.13867	1	6920.69	1	65	90.7	1	0	2	2	2	2	2	2	2	2	2	45.97	273.6	266	100	52	205	1	1	704.571	9.4606	53
48495	57	2	3	3	5	3.4	239	0.5	2.3	176.652	7.46477	1	48702.5	2	61	113.3	1	0	2	2	2	1	1	1	3	2	2	60.11	226	122	141	57	222	2	2	353.304	8.46477	24
48503	58	1	3	2	1.35	3.6	247	0.7	2.4	259.35	8.01876	1	13200.7	2	71	112.8	1	1	2	2	2	1	1	2	2	1	2	68.07	458	272	137	39	230	2	2	370.5	8.53333	54
48504	70	2	3	1	1.01	4	193	0.5	0.9	428.889	8.74446	1	14194.2	2	63	76.4	1	1	2	1	2	1	1	3	1	2	1	71.6	243.9	96	63	43	125	1	3	857.778	9.74446	19
48552	52	2	3	3	5	2.8	229	0.4	1.9	134.989	7.0767	1	40554.5	2	62	83	0	0	2	1	2	2	2	0	1	2	2	79.56	208.2	78	133	80	229	2	2	337.474	8.39863	16
48557	70	1	2	1	2.88	2.3	257	0.5	2.5	118.22	6.88533	1	2987.81	2	69	92	1	0	2	2	2	2	1	0	1	2	2	93.7	333.1	53	108	65	184	1	3	236.44	7.88533	11
48562	76	1	3	3	3.65	3	260	0.5	0.5	780	9.60733	1	18953	1	60	104.5	0	0	1	2	2	1	2	3	2	2	2	116.69	368.8	69	100	51	165	1	3	1560	10.6073	14
48576	67	2	3	2	0.86	3.3	368	0.8	3.2	303.6	8.24603	1	11993.9	1	67	105.7	0	0	2	2	2	1	2	2	3	1	2	53.04	232	125	163	53	241	2	3	379.5	8.56796	25
48589	55	2	4	3	1.69	6.1	281	0.9	3.4	453.732	8.8257	1	10874.8	1	64	123.1	1	1	2	1	2	2	2	3	3	2	2	63.65	339	77	137	60	212	1	2	504.147	8.9777	15
48596	61	1	3	3	5	3.9	212	0.4	1.2	275.6	8.10643	1	28276.4	2	72	129.6	1	0	2	2	2	2	1	2	3	2	2	78.68	291.5	103	130	51	202	1	3	689	9.42836	21
48623	62	1	3	3	5	2	240	0.5	1.3	184.615	7.52838	1	22208.8	1	60	102	1	1	2	1	2	2	1	1	2	2	2	99.01	416.4	108	66	54	142	1	3	369.231	8.52838	22
48629	80	1	3	3	5	2.2	244	0.4	0.7	306.743	8.26089	1	13529.2	2	61	107.5	1	1	1	1	2	2	1	2	2	1	2	97.24	339	86	69	47	133	1	3	766.857	9.58281	17
48657	75	2	2	2	1.47	4.5	323	0.7	1.8	565.25	9.14275	1	4910.45	1	71	111.6	1	0	2	1	2	2	1	3	2	2	2	63.65	333.1	176	135	41	211	1	3	807.5	9.65732	35
48668	80	2	3	2	1.28	2.5	198	0.7	2.3	150.652	7.23508	1	11974.2	1	61	92.4	1	0	2	1	2	2	1	1	2	2	2	90.17	339	62	101	70	183	1	3	215.217	7.74965	12
48710	68	1	3	3	5	4.6	230	0.8	7.4	114.378	6.83767	1	35194.9	2	70	111.1	0	1	1	2	2	1	1	0	2	1	1	92.82	487.7	131	89	44	159	1	3	142.973	7.1596	26
48715	73	2	1	1	1.73	5.1	255	0.7	2.4	379.312	8.56724	1	6120.05	2	65	103.9	1	1	2	2	2	1	1	3	2	2	2	61	178.4	101	59	49	128	1	3	541.875	9.08182	20
48737	78	1	3	3	3.57	4.9	277	0.7	3	316.703	8.30699	1	12737.8	2	64	108.7	0	0	1	2	2	1	1	2	2	2	2	90.17	362.8	168	93	32	159	1	3	452.433	8.82156	34
48740	64	2	4	1	0.73	6.7	289	0.7	1.6	847.131	9.72644	1	6223.4	1	59	99.7	1	0	2	1	2	2	1	3	2	2	2	97.24	487.7	82	116	98	230	2	3	1210.19	10.241	16
48823	60	2	3	3	5	3.7	221	0.4	1.5	218.053	7.76854	1	26557.6	2	63	104.1	1	0	2	1	2	2	1	1	2	1	2	69.84	315.2	84	110	59	186	1	3	545.133	9.09047	17
48826	71	1	3	2	2.14	3.5	259	0.7	2.3	275.891	8.10796	1	6768.13	2	60	124.7	1	1	2	1	2	1	1	2	3	1	2	104.31	345	137	68	42	137	1	3	394.13	8.62253	27
48833	71	2	3	1	3.08	2.9	288	0.6	1.7	294.776	8.20348	1	17296.1	2	63	115.3	1	0	2	2	2	1	1	2	3	1	2	75.14	303.3	183	149	67	253	2	3	491.294	8.94044	37
48859	65	1	4	1	1.42	2.1	262	0.4	1.2	183.4	7.51885	0	6472.63	2	65	109.1	1	0	2	1	2	1	1	1	2	2	2	116.69	410.4	71	116	48	178	2	3	458.5	8.84078	14
48887	72	1	4	1	3.07	2.3	259	0.4	1.7	140.165	7.13098	1	4998.93	1	63	94.4	1	1	2	2	2	2	2	0	2	2	2	99.01	416.4	49	71	60	141	1	3	350.412	8.45291	10
48927	67	1	1	1	1.84	4.6	195	0.6	1.5	358.8	8.48704	1	5738.59	2	65	101.8	0	0	1	2	2	1	1	3	1	2	2	51.27	345	304	132	45	238	1	3	598	9.224	61
48949	51	1	3	3	1.42	4.9	294	0.5	1.9	379.105	8.56645	1	14485	1	67	111.3	0	1	2	1	2	1	1	3	3	2	2	71.6	386.6	395	134	30	243	1	2	758.211	9.56645	79
49010	32	2	3	3	5	5.6	190	0.6	1.8	354.667	8.47032	1	44032.4	1	61	100.6	0	0	2	2	2	2	1	3	2	2	2	45.97	249.8	81	136	92	244	2	1	591.111	9.20729	16
49061	76	2	3	3	5	2.8	371	0.5	3	173.133	7.43574	1	21230.5	1	69	85.6	0	0	2	2	2	2	1	1	1	2	2	72.49	237.9	174	161	73	269	1	3	346.267	8.43574	35
49075	63	2	4	3	1.32	7.3	352	0.5	4.2	305.905	8.25694	1	6103.27	1	62	107.9	1	0	2	1	2	1	2	2	3	2	2	72.49	309.3	155	86	50	167	1	3	611.81	9.25694	31
49082	37	2	3	3	1.16	6.2	331	0.6	2.1	586.343	9.1956	1	17278.4	1	63	101.3	0	0	2	2	2	1	1	3	3	2	2	54.81	333.1	240	158	26	232	2	1	977.238	9.93257	48
49106	65	2	3	3	1.25	4	310	0.7	2.1	413.333	8.69116	1	15566.8	2	60	122.9	1	1	2	1	2	1	1	3	3	2	2	68.95	493.7	234	69	56	172	1	3	590.476	9.20574	47
49118	39	1	1	1	1.97	4.3	261	0.5	1.6	350.719	8.45417	1	14619.5	2	71	111.4	0	0	2	2	2	2	1	3	3	2	2	68.07	362.8	366	82	30	185	2	1	701.438	9.45417	73
49170	62	2	3	3	2.19	3.4	246	0.3	1.6	156.825	7.29301	1	29157.5	1	63	121.5	1	1	2	1	2	2	2	1	3	1	2	63.65	249.8	152	64	49	143	1	3	522.75	9.02998	30
49177	63	2	1	1	2.39	3.4	215	0.4	1.5	194.933	7.60684	1	2485.4	2	64	127	1	1	2	1	2	2	2	1	3	2	2	67.18	291.5	317	42	32	137	1	3	487.333	8.92877	63
49193	64	1	1	3	5	4.5	248	0.6	1.3	515.077	9.00864	1	4240.46	2	65	104	1	1	2	1	2	1	1	3	3	2	2	85.75	333.1	125	91	54	170	1	3	858.462	9.74561	25
49194	41	1	4	3	5	4.1	350	0.6	2	430.5	8.74987	1	16621.3	1	69	103.7	1	0	2	2	2	2	1	3	3	2	2	116.69	356.9	25	156	72	233	2	2	717.5	9.48684	5
49198	79	1	3	1	1.18	4.3	400	0.6	1.2	860	9.74819	1	4161.27	1	60	80.1	0	0	2	2	2	1	1	3	1	2	2	72.49	303.3	63	103	60	176	1	3	1433.33	10.4852	13
49241	35	1	5	3	5	2.8	243	0.3	2	102.06	6.67327	0	35113.7	2	68	86	0	0	2	2	2	2	1	0	1	2	2	89.28	339	140	84	44	156	2	1	340.2	8.41024	28
49258	80	1	3	3	1.61	5.5	187	0.8	2.3	357.739	8.48276	1	8559.54	1	61	107.2	1	0	2	2	2	2	1	3	2	2	2	72.49	237.9	116	108	72	203	1	3	447.174	8.80469	23
49272	60	2	3	3	2.56	2.1	214	0.7	1.2	262.15	8.03425	1	36991	1	69	82.9	1	0	2	1	2	2	1	2	1	2	2	45.97	226	57	126	95	232	1	3	374.5	8.54882	11
49285	64	2	3	1	4.64	3.1	288	0.5	1.7	262.588	8.03666	1	32023	2	67	99.5	0	0	2	1	2	1	2	2	2	2	2	56.58	315.2	188	119	54	211	2	3	525.176	9.03666	38
49297	50	2	1	2	3.26	5.4	263	0.6	1.9	448.484	8.80891	0	6155.96	1	72	115.7	1	0	2	2	2	1	1	3	3	2	2	72.49	398.5	115	108	52	183	2	2	747.474	9.54588	23
49303	47	2	4	3	5	1.3	223	0.3	1.9	45.7737	5.51645	1	31103.8	2	70	85.9	0	0	2	2	2	2	2	0	1	2	2	70.72	273.6	104	118	39	178	2	2	152.579	7.25341	21
49315	23	2	4	3	0.57	3.7	294	0.4	1.6	271.95	8.0872	1	17066.8	2	67	102.5	1	0	2	2	2	2	2	2	2	2	2	61.88	309.3	121	133	43	200	2	1	679.875	9.40913	24
49339	61	2	2	3	5	2	358	0.7	1.6	313.25	8.29117	1	4107.27	1	69	80.4	1	0	2	1	2	1	2	2	1	2	2	63.65	243.9	153	110	57	198	1	3	447.5	8.80574	31
49392	62	1	4	3	5	2.2	188	0.3	2.1	59.0857	5.88474	1	5257.34	2	67	103.4	1	1	2	2	2	1	1	0	2	1	2	132.6	356.9	44	98	50	157	1	3	196.952	7.6217	9
49393	49	1	4	3	1.42	4.9	225	0.8	3.6	245	7.93664	1	21684.2	2	65	89.5	1	1	2	1	2	1	1	2	1	2	1	111.38	255.8	152	93	43	166	1	2	306.25	8.25857	30
49404	44	2	3	3	0.58	4.9	229	0.5	2	280.525	8.13199	1	12537.2	1	67	120.6	1	0	2	2	2	1	2	2	3	2	2	63.65	505.6	310	165	73	300	1	2	561.05	9.13199	62
49410	53	1	3	3	4.62	3.9	266	0.4	1.6	259.35	8.01876	1	54470.4	2	61	98	0	0	2	2	2	2	1	2	2	2	2	93.7	446.1	370	130	35	239	1	2	648.375	9.34068	74
49416	61	1	3	3	4.75	3.1	302	0.6	1.5	374.48	8.54874	1	26361.9	1	69	118.7	1	1	1	2	2	2	2	3	3	2	2	72.49	350.9	327	92	39	196	1	3	624.133	9.28571	65
49459	33	1	4	3	5	2.5	237	0.5	1.8	164.583	7.36267	1	10344	2	68	102.5	0	1	2	1	2	1	1	1	2	2	2	91.05	315.2	63	132	51	196	2	1	329.167	8.36267	13
49461	39	1	5	3	2.07	2.8	317	0.5	3.2	138.688	7.11569	1	32285.8	1	63	93.6	0	0	2	2	2	1	1	0	2	2	2	63.65	345	172	127	30	191	2	1	277.375	8.11569	34
49481	43	2	3	3	3.07	2.5	259	0.3	1.3	149.423	7.22326	1	29979.7	2	74	102.4	0	0	2	2	2	1	1	1	2	2	2	71.6	226	132	170	73	269	1	2	498.077	8.96022	26
49489	55	2	3	2	5	3.7	230	0.5	2.5	170.2	7.41109	1	59004.9	2	63	95.4	1	0	2	2	2	2	1	1	2	2	2	64.53	315.2	192	153	53	244	2	2	340.4	8.41109	38
49501	38	1	3	3	4.83	3.1	236	0.4	2.1	139.352	7.12259	1	34996.5	2	64	104.4	1	0	2	2	2	2	1	0	2	2	2	83.1	386.6	324	136	43	244	2	1	348.381	8.44452	65
49505	80	1	2	3	4.9	4.7	199	0.8	2.2	340.109	8.40985	1	4898.7	1	66	102.5	1	0	2	1	2	1	1	2	2	2	2	99.01	481.8	105	123	57	201	1	3	425.136	8.73178	21
49536	49	1	2	3	5	4.4	261	0.3	2.2	156.6	7.29094	1	8638.24	1	68	95.7	0	0	2	2	2	1	1	1	2	2	2	90.17	321.2	97	139	51	209	2	2	522	9.02791	19
49552	71	2	3	3	1.83	4.1	239	0.8	2.1	373.295	8.54417	1	24908.9	2	67	99.6	1	0	2	1	2	1	1	3	2	2	2	80.44	208.2	256	211	54	316	1	3	466.619	8.8661	51
49562	60	1	3	3	5	4.5	197	0.9	1.7	469.324	8.87444	1	22643	2	63	110	1	0	2	1	2	1	1	3	3	2	2	84.86	327.1	237	93	48	188	1	3	521.471	9.02644	47
49565	61	2	1	3	3.43	3.9	287	0.4	2.3	194.661	7.60482	1	2807.73	2	70	96	1	0	2	2	2	2	1	1	3	2	2	56.58	208.2	214	198	58	299	1	3	486.652	8.92675	43
49573	80	2	3	3	1.27	4.3	233	0.7	2.9	241.838	7.9179	1	16385.5	2	64	79.5	1	0	2	1	2	2	2	2	1	2	2	81.33	285.5	120	180	69	273	2	3	345.483	8.43247	24
49586	45	2	2	3	4.97	4.8	412	0.2	2.4	164.8	7.36457	1	9460.16	2	73	95.6	0	0	2	2	2	2	1	1	2	1	2	51.27	291.5	150	180	45	255	2	2	824	9.6865	30
49589	50	2	3	1	3.92	5.6	310	0.2	1.3	267.077	8.06111	1	45467.9	2	63	113.8	1	0	2	2	2	2	2	2	3	2	2	68.95	333.1	146	122	35	186	1	2	1335.38	10.383	29
49590	50	1	2	1	3.98	4.9	226	0.5	1.9	291.421	8.18696	1	9533.56	2	65	107.6	0	0	2	2	2	1	1	2	2	2	2	79.56	428.3	124	103	35	163	1	2	582.842	9.18696	25
49591	74	2	3	3	2.68	3.6	235	0.4	1.1	307.636	8.26508	1	17255	1	73	93.5	1	0	2	1	2	2	1	2	1	2	2	54.81	303.3	89	165	81	264	2	3	769.091	9.58701	18
49633	65	2	3	2	3.15	1.7	210	0.3	0.6	178.5	7.47978	1	23823.6	1	61	83.1	0	0	2	1	2	1	2	1	1	2	2	72.49	148.7	72	98	69	181	1	3	595	9.21675	14
49654	65	2	3	3	4.38	2.9	295	0.5	2.4	178.229	7.47759	1	24809.3	1	67	91.7	0	0	2	1	2	1	1	1	2	2	2	63.65	249.8	64	131	94	238	2	3	356.458	8.47759	13
49721	64	1	4	2	4.41	3.9	214	0.6	2.8	178.843	7.48255	1	3925.64	1	62	92.4	1	0	2	2	2	1	1	1	1	2	2	81.33	315.2	107	153	54	228	2	3	298.071	8.21951	21
49725	56	2	5	2	4.38	4.5	256	0.5	1.4	411.429	8.6845	1	39395.2	1	60	107	0	0	2	1	2	1	1	3	3	2	2	81.33	243.9	162	160	46	238	1	2	822.857	9.6845	32
49728	73	1	3	2	3	4.4	280	0.9	1.7	652.235	9.34925	1	20485.4	2	60	92	1	0	1	2	2	1	1	3	1	1	2	76.02	321.2	65	86	51	150	1	3	724.706	9.50125	13
49735	54	1	3	2	1.03	3.8	244	0.8	2.9	255.779	7.99876	1	14247.4	1	61	135	1	0	2	1	2	1	1	2	3	2	2	81.33	428.3	184	91	29	157	1	2	319.724	8.32068	37
49768	36	2	3	3	5	1.6	261	0.4	1.9	87.9158	6.45805	0	61495.8	2	65	70.4	1	0	2	2	2	1	1	0	1	2	2	52.16	261.7	80	111	52	179	2	1	219.789	7.77998	16
49792	54	2	3	3	2.14	5.5	409	0.6	2.1	642.714	9.32803	1	43756.6	1	67	99.2	1	0	2	2	2	1	2	3	2	2	2	67.18	404.5	225	123	59	227	2	2	1071.19	10.065	45
49816	80	1	3	1	2.14	5.3	273	1	2.4	602.875	9.23572	1	11262	2	62	97.7	1	0	2	2	2	2	1	3	2	1	2	103.43	309.3	116	123	64	210	1	3	602.875	9.23572	23
49818	58	2	1	3	5	2.4	268	0.4	1.9	135.411	7.0812	1	8026.02	1	66	91.8	0	0	2	2	2	2	1	0	1	2	2	54.81	261.7	272	244	44	342	1	2	338.526	8.40312	54
49856	68	1	4	1	1.59	6.5	210	0.6	2.6	315	8.29921	1	3831.88	2	72	84.7	1	0	2	2	2	1	2	2	1	2	2	106.96	386.6	91	168	51	237	2	3	525	9.03617	18
49879	58	1	3	3	1.29	2.8	247	0.7	1.6	302.575	8.24115	1	10285	2	64	118.2	1	1	2	1	2	1	1	2	3	2	2	67.18	368.8	139	65	38	131	1	2	432.25	8.75572	28
49895	74	1	3	3	3.65	3.4	279	0.6	1.1	517.418	9.01519	1	14884	1	70	97.6	1	0	1	2	2	2	2	3	1	2	2	116.69	339	109	48	73	143	1	3	862.364	9.75215	22
49897	29	2	4	2	1.46	4	278	0.4	2.1	211.81	7.72662	1	14209.1	1	59	154	1	0	2	2	2	2	2	1	3	2	2	63.65	398.5	32	237	49	292	1	1	529.524	9.04855	6
49912	75	1	3	2	2.14	5	97	0.9	2	218.25	7.76984	1	5741.82	1	64	120.7	1	1	1	1	1	1	1	1	3	2	1	190.94	297.4	84	67	33	117	1	3	242.5	7.92184	17
49938	80	2	4	2	2.56	2.9	191	0.7	1.8	215.406	7.75091	1	5378.41	2	68	104.2	1	1	2	2	2	2	2	1	2	2	1	96.36	487.7	70	67	66	147	1	3	307.722	8.26548	14
49987	33	2	4	3	2.39	2.7	212	0.3	2.1	81.7714	6.35352	1	12079.5	1	59	95.9	0	0	2	2	2	2	2	0	3	2	2	72.49	255.8	44	140	48	197	2	1	272.571	8.09049	9
50000	46	1	3	3	2.35	5.7	255	0.4	2.2	264.273	8.04588	1	49738.8	1	67	100.3	1	0	2	2	2	1	1	2	2	2	2	81.33	339	126	60	54	139	1	2	660.682	9.36781	25
50021	80	1	3	2	5	3.5	158	0.6	1.1	301.636	8.23667	1	9346.62	2	62	98.2	0	1	1	1	2	2	2	2	2	2	2	121.11	386.6	178	119	38	193	1	3	502.727	8.97363	36
50031	78	2	2	1	0.94	4.6	161	0.5	1.1	336.636	8.39505	1	5852.19	1	72	106.5	0	0	2	1	2	2	2	2	3	2	2	54.81	255.8	125	146	68	239	1	3	673.273	9.39505	25
50040	56	2	3	3	4.38	3	320	0.4	1.2	320	8.32193	1	37379.9	1	60	88.4	0	0	2	2	2	2	1	2	2	2	2	81.33	362.8	71	174	86	274	2	2	800	9.64386	14
50048	43	2	4	1	1.1	7.9	250	0.6	2.6	455.769	8.83216	1	13923	1	59	107.6	1	0	2	2	2	1	1	3	2	2	2	72.49	410.4	250	64	27	141	1	2	759.615	9.56913	50
50049	52	2	4	1	1.7	4.6	239	0.7	2.3	334.6	8.38629	1	10874.5	2	64	108.4	0	0	2	2	2	1	1	2	3	2	2	55.69	297.4	144	107	75	211	2	2	478	8.90087	29
50084	80	2	3	2	1.57	3.5	212	0.6	2.9	153.517	7.26226	1	18375.1	2	61	100.6	1	1	2	1	1	2	2	1	3	2	2	172.38	588.9	205	122	48	211	1	3	255.862	7.99922	41
50087	36	2	2	1	0.47	7.4	329	0.5	3.9	312.128	8.28599	1	10843.9	2	61	114.2	1	1	2	1	2	1	2	2	3	2	2	40.66	416.4	172	182	52	268	1	1	624.256	9.28599	34
50101	72	1	3	2	1.47	4.3	193	0.6	1.7	292.906	8.19429	1	4566.7	1	61	121.6	1	1	2	1	1	1	1	2	3	1	2	90.17	309.3	165	121	55	209	1	3	488.176	8.93126	33
50109	75	1	3	1	0.95	5.3	157	0.7	1.8	323.594	8.33804	1	4293.31	1	59	109.6	1	0	2	2	2	1	2	2	2	2	2	143.21	565.1	130	86	29	141	1	3	462.278	8.85262	26
50116	47	2	3	3	5	4.2	327	0.6	2.4	343.35	8.42354	1	34608.8	1	59	91	1	0	2	2	2	1	1	2	3	2	2	72.49	463.9	247	111	60	220	2	2	572.25	9.1605	49
50133	76	2	3	1	0.95	3.1	217	0.5	1.7	197.853	7.62828	1	10055.9	1	59	100.5	1	0	2	2	2	2	2	1	2	2	2	107.85	386.6	138	115	59	202	1	3	395.706	8.62828	28
50140	75	2	1	1	2.27	5.9	356	0.4	2.6	323.138	8.33601	1	5127.09	1	66	108	1	1	2	1	1	1	1	2	3	2	2	45.97	273.6	174	108	57	200	1	3	807.846	9.65794	35
50169	67	2	4	3	5	6.4	325	0.5	3.5	297.143	8.21501	1	3282.48	2	70	108.4	1	1	2	1	2	1	1	2	3	2	2	74.26	481.8	164	67	74	174	1	3	594.286	9.21501	33
50175	57	2	3	2	4.42	3.1	300	0.4	1.5	248	7.9542	1	53817.7	2	61	83	0	0	2	2	2	1	1	2	1	2	2	53.92	291.5	96	106	74	199	1	2	620	9.27612	19
50185	70	2	4	3	2.88	2.3	153	0.5	2.1	83.7857	6.38863	1	7791.66	2	64	107.8	1	0	2	1	2	2	2	0	3	2	2	76.91	226	42	62	56	126	1	3	167.571	7.38863	8
50189	51	2	3	3	5	4.8	303	0.5	2.4	303	8.24317	1	45494.7	1	69	103.5	0	0	2	2	2	1	1	2	3	2	2	54.81	350.9	248	158	52	260	2	2	606	9.24317	50
50201	54	2	1	3	1.14	2.6	233	0.6	1.8	201.933	7.65774	1	4793.6	1	70	104.5	1	0	2	2	2	1	1	1	3	2	2	45.97	345	106	174	67	262	1	2	336.556	8.3947	21
50219	38	2	2	3	4.62	1.8	275	0.2	1.3	76.1538	6.25084	1	8953.91	2	67	100.1	0	0	2	1	2	2	1	0	3	2	2	72.49	261.7	61	141	70	223	2	1	380.769	8.57277	12
50236	44	1	3	2	2.42	4.2	186	0.4	1.9	164.463	7.36162	1	16032.7	1	61	93.3	0	0	2	2	2	2	1	1	2	2	2	90.17	392.6	125	108	54	187	1	2	411.158	8.68355	25
50278	63	2	4	3	2.19	1.6	194	0.4	1.4	88.6857	6.47063	1	5660.96	1	68	103.4	1	1	2	1	2	1	2	0	3	2	2	81.33	535.3	122	125	59	208	2	3	221.714	7.79256	24
50334	28	1	3	3	5	3	320	0.6	2.5	230.4	7.848	1	38268	1	70	108	0	0	2	2	2	1	1	2	3	2	2	99.01	523.4	311	185	35	282	1	1	384	8.58496	62
50346	80	1	3	3	5	4.9	175	0.4	2.1	163.333	7.35168	1	9696.25	2	63	102.5	1	0	2	2	2	1	1	1	2	1	2	94.59	273.6	80	89	71	176	1	3	408.333	8.6736	16
50364	46	2	4	3	0.62	6.6	200	0.5	2.1	314.286	8.29593	1	13352.6	1	63	90.8	1	0	2	1	1	1	1	2	2	2	1	63.65	237.9	129	111	67	204	2	2	628.571	9.29593	26
50365	64	1	3	2	2.14	6.6	35	0.6	0.9	154	7.26679	1	33223.3	2	60	108.2	1	1	1	1	2	1	1	1	3	2	2	80.44	232	173	48	58	141	1	3	256.667	8.00375	35
50444	55	1	3	3	5	2.9	230	0.4	1.5	177.867	7.47465	1	38313.7	2	69	90.9	0	0	2	2	2	2	1	1	1	2	2	79.56	350.9	91	157	61	236	2	2	444.667	8.79658	18
50450	66	2	4	3	2.07	3.9	216	0.5	1.5	280.8	8.1334	1	5283.36	1	68	107.6	1	1	2	2	2	2	2	2	3	2	2	72.49	315.2	113	107	70	200	1	3	561.6	9.1334	23
50478	51	2	3	3	5	5.1	362	0.5	2.4	384.625	8.58731	1	47467.9	2	62	110.6	1	0	2	2	2	2	1	3	3	2	2	47.74	368.8	142	127	56	211	2	2	769.25	9.58731	28
50487	54	1	1	1	2.49	3.5	270	0.7	1.9	348.158	8.4436	1	6146.32	1	66	97	1	1	2	2	2	2	2	2	2	2	2	72.49	267.7	229	71	42	159	1	2	497.368	8.95817	46
50499	80	2	3	3	4.9	2.8	306	0.5	1.3	329.538	8.3643	1	20602.8	1	60	78.3	0	0	2	2	2	2	2	2	1	2	2	63.65	196.3	119	163	57	244	1	3	659.077	9.3643	24
50505	61	1	3	3	1.41	3.7	262	0.5	1.7	285.118	8.15541	1	10016.2	2	63	122.6	1	0	2	1	2	1	1	2	3	2	2	99.89	517.5	151	106	37	173	1	3	570.235	9.15541	30
50507	74	1	2	3	0.86	4	299	0.6	1.6	448.5	8.80896	1	2835.39	2	69	97	1	1	2	1	1	1	1	3	2	2	2	58.34	297.4	74	69	57	141	1	3	747.5	9.54593	15
50509	62	2	4	3	4.72	5.9	417	0.5	1.4	878.679	9.77919	1	4091.51	2	69	127.5	1	0	2	2	2	2	2	3	3	2	2	80.44	386.6	94	191	50	260	2	3	1757.36	10.7792	19
50523	45	1	3	3	2.91	3.4	203	0.5	1.6	215.688	7.7528	1	35414.5	1	60	95.6	1	0	2	1	2	2	1	1	2	2	2	90.17	374.7	76	143	56	214	2	2	431.375	8.7528	15
50537	80	1	2	3	1.23	3.1	256	0.8	1.7	373.459	8.54481	1	8920.56	1	72	97.1	1	0	1	1	2	1	1	3	1	2	2	116.69	321.2	108	93	57	172	1	3	466.824	8.86673	22
50545	71	2	3	2	4.81	3.2	394	0.6	3	252.16	7.9782	1	17754.4	2	67	99.2	0	1	2	2	2	2	1	2	2	2	2	65.42	279.6	147	81	66	176	1	3	420.267	8.71516	29
50549	70	1	1	1	0.88	2.8	279	0.5	1.5	260.4	8.02459	1	5714.04	1	66	101.7	1	0	2	1	2	2	1	2	2	2	2	81.33	345	46	82	48	139	1	3	520.8	9.02459	9
50551	76	1	3	2	3.65	7	270	0.6	0.9	1260	10.2992	1	13852	1	60	136	1	1	2	1	2	1	1	3	3	1	2	90.17	327.1	230	36	65	147	1	3	2100	11.0362	46
50580	41	2	3	3	2.91	2.8	432	0.4	1.9	254.653	7.99239	1	25661.4	1	60	100	1	0	2	2	2	1	1	2	3	2	2	72.49	297.4	131	133	52	211	2	2	636.632	9.31431	26
50593	52	1	3	1	0.82	3.9	200	1	1.7	458.824	8.8418	1	10415.9	1	61	131	1	1	2	1	2	1	2	3	3	2	2	81.33	386.6	179	121	38	195	1	2	458.824	8.8418	36
50625	60	2	2	3	5	2.8	258	0.5	2.2	164.182	7.35915	1	3768.75	2	65	84.1	1	1	2	1	2	2	2	1	2	2	2	54.81	267.7	124	49	59	133	1	3	328.364	8.35915	25
50629	47	2	3	2	2.84	2.8	239	0.4	2.3	116.383	6.86273	1	39026.7	2	63	117.5	1	0	2	1	2	2	2	0	3	2	2	68.95	392.6	197	182	56	277	2	2	290.957	8.18466	39
50634	21	2	2	1	0.05	3.1	287	0.6	3.7	144.276	7.17268	1	8309.22	2	62	99.2	0	0	2	1	2	2	2	1	2	2	2	56.58	297.4	74	90	60	165	1	1	240.459	7.90965	15
50697	35	2	4	3	2.64	3.5	301	0.4	1.7	247.882	7.95351	1	12119	1	64	125.3	0	1	2	1	2	2	1	2	3	2	2	63.65	327.1	106	158	54	233	1	1	619.706	9.27544	21
50702	40	1	1	2	2.15	3.5	228	0.6	3.5	136.8	7.09592	1	12417.6	1	66	126.8	0	0	2	2	2	2	1	0	3	2	2	81.33	368.8	205	149	45	235	2	2	228	7.83289	41
50712	60	1	3	3	5	4.1	293	0.5	1.1	546.045	9.09288	1	20524.6	2	62	115	1	0	2	1	2	1	1	3	3	2	2	91.05	345	142	94	58	180	1	3	1092.09	10.0929	28
50755	75	2	3	2	2.19	2.4	213	0.4	2.5	81.792	6.35389	1	15475.7	1	60	93.7	1	0	2	2	2	2	2	0	2	2	2	81.33	255.8	126	72	48	145	1	3	204.48	7.67582	25
50771	66	2	3	3	4.29	3.7	251	0.4	1.9	195.516	7.61114	1	17026.8	2	66	120.3	1	0	2	1	2	2	1	1	3	2	2	57.46	327.1	123	119	41	185	2	3	488.789	8.93307	25
50781	64	1	3	3	4.64	3.2	254	0.5	1.5	270.933	8.08179	1	26045.2	2	67	127.9	0	0	2	1	2	1	2	2	3	2	2	83.98	350.9	211	107	45	194	1	3	541.867	9.08179	42
50792	80	2	4	1	5	1.9	252	0.4	2.8	68.4	6.09592	1	6214.3	1	62	93.8	0	0	2	1	2	2	2	0	2	2	2	81.33	309.3	212	132	106	280	2	3	171	7.41785	42
50810	62	1	4	3	5	2.3	246	0.2	1.7	66.5647	6.05669	1	4081.58	1	68	103.6	0	0	2	1	2	2	1	0	2	2	2	81.33	350.9	105	106	57	184	1	3	332.824	8.37861	21
50837	50	1	3	3	5	3.7	230	0.6	1.3	392.769	8.61754	1	42151.8	1	59	100	0	0	2	2	2	2	1	3	2	2	2	90.17	374.7	208	189	45	276	1	2	654.615	9.3545	42
50858	57	2	3	3	2.14	2	158	0.3	1.1	86.1818	6.42931	1	38717.2	2	64	94	0	0	2	2	2	1	1	0	2	2	2	66.3	249.8	115	77	59	159	1	2	287.273	8.16628	23
50859	51	1	1	2	4.53	6.3	390	0.4	4	245.7	7.94075	1	6938.51	1	71	92.4	1	0	2	1	2	1	1	2	1	2	2	72.49	315.2	121	130	43	197	1	2	614.25	9.26268	24
50878	52	2	2	3	1.06	4.1	224	0.5	1.4	328	8.35755	1	5122.13	2	62	100.2	1	0	2	1	2	2	2	2	3	2	2	58.34	327.1	149	127	45	202	1	2	656	9.35755	30
50889	52	1	4	2	3.92	3.9	306	0.4	1.7	280.8	8.1334	1	10455.1	1	64	112.6	0	0	2	2	2	1	2	2	3	2	2	90.17	446.1	69	143	40	197	2	2	702	9.45533	14
50897	67	2	2	1	0.77	4	337	0.6	1.5	539.2	9.07468	1	3143.23	2	61	113	1	0	2	2	2	1	1	3	3	2	2	60.11	345	180	170	37	243	1	3	898.667	9.81164	36
50910	60	2	3	2	2.15	2.5	208	0.4	2.1	99.0476	6.63005	1	26502.4	1	67	84.6	1	0	2	1	2	2	2	0	2	2	2	54.81	291.5	96	100	68	187	1	3	247.619	7.95198	19
50927	77	2	3	2	1.63	3.6	222	0.4	1.8	177.6	7.47249	1	27451	2	61	82.6	1	0	2	2	2	2	2	1	1	2	2	73.37	202.2	164	132	50	215	1	3	444	8.79442	33
50949	71	1	1	1	0.58	2.7	173	0.5	3.2	72.9844	6.18952	0	5065.19	1	66	96.3	1	0	2	2	2	2	1	0	2	2	2	99.01	327.1	59	124	57	193	2	3	145.969	7.18952	12
50975	70	1	1	1	1.42	5.1	232	0.5	2.2	268.909	8.07097	1	6459.48	2	72	125.1	1	1	2	2	2	2	2	2	3	2	2	120.22	440.2	120	59	40	123	1	3	537.818	9.07097	24
50993	34	1	3	3	0.63	2.7	287	0.8	2.1	295.2	8.20555	1	11780	2	59	139	1	0	2	2	2	2	1	2	3	2	2	90.17	428.3	116	130	45	198	2	1	369	8.52748	23
50997	40	2	1	1	3.23	2.3	257	0.6	1.3	272.815	8.09178	1	8754.83	1	70	74.7	0	0	2	2	2	2	2	2	1	2	2	45.97	220.1	110	162	64	248	1	2	454.692	8.82875	22
51012	75	1	3	3	2.92	3.5	209	0.5	1.7	215.147	7.74918	1	13071.2	1	60	94.8	1	0	2	2	2	1	1	1	1	1	2	72.49	356.9	134	140	58	225	1	3	430.294	8.74918	27
51018	65	2	3	1	2.5	5.5	474	0.4	2	521.4	9.02625	1	28464.9	2	60	99.7	1	1	2	1	2	1	1	3	3	2	2	49.5	386.6	296	45	41	145	1	3	1303.5	10.3482	59
51053	32	1	5	3	4.81	3.8	200	0.3	2.4	95	6.56986	1	22029.8	2	66	92.6	0	0	2	2	2	2	1	0	2	2	2	86.63	345	301	114	37	211	2	1	316.667	8.30682	60
51054	63	2	3	2	2.43	3	272	0.7	1.9	300.632	8.23185	1	26667.1	2	64	124.2	0	0	2	1	2	1	1	2	3	2	2	50.39	380.7	190	93	66	197	1	3	429.474	8.74643	38
51071	80	2	3	3	1.15	2	142	0.3	2.1	40.5714	5.34239	1	13667.5	2	67	98.7	1	0	2	1	1	2	2	0	2	2	2	77.79	273.6	79	86	71	173	1	3	135.238	7.07936	16
51098	60	2	1	3	5	3.2	294	0.5	1.4	336	8.39232	1	3154.27	2	71	86.2	1	0	2	1	2	1	1	2	2	2	2	67.18	374.7	89	98	48	164	1	3	672	9.39232	18
51107	53	1	3	1	0.91	3.9	325	0.5	1.7	372.794	8.54224	1	13181.9	1	59	99.5	0	1	2	1	2	1	1	3	1	2	2	63.65	345	198	209	43	292	1	2	745.588	9.54224	40
51137	76	2	3	2	1.79	4.4	340	0.6	1.8	498.667	8.96193	1	24806.9	2	60	95.5	0	0	2	2	2	2	2	3	1	2	2	69.84	410.4	209	51	42	135	1	3	831.111	9.6989	42
51140	60	2	4	2	4.38	2.9	293	0.4	1.5	226.587	7.82392	1	5557.29	1	59	121	1	1	2	2	2	1	1	2	3	2	2	72.49	345	61	102	84	198	1	3	566.467	9.14585	12
51144	62	1	4	1	2.5	3.4	197	1.2	2.2	365.345	8.51312	1	5715.93	2	61	112.8	0	0	2	1	2	1	1	3	3	2	2	78.68	356.9	64	130	63	206	2	3	304.455	8.25008	13
51156	62	2	5	3	5	4.4	312	0.7	3.9	246.4	7.94486	1	30240.8	2	59	100.5	1	1	2	2	2	2	2	2	2	2	2	56.58	285.5	191	77	50	165	1	3	352	8.45943	38
51158	54	2	1	3	1.55	1.9	182	0.4	1.8	76.8444	6.26387	1	4793.6	1	70	112.6	1	1	2	2	2	1	2	0	3	2	2	72.49	267.7	284	123	40	220	2	2	192.111	7.5858	57
51182	37	2	3	3	0.71	5.7	273	0.6	2.9	321.952	8.3307	1	20695.9	2	67	118.1	0	0	2	2	2	1	1	2	3	2	2	61.88	398.5	176	164	40	239	1	1	536.586	9.06767	35
51205	62	1	4	2	5	2.5	135	0.6	1.9	106.579	6.73578	1	6836.7	2	65	112.2	1	0	1	2	2	2	1	0	3	2	1	71.6	505.6	102	137	44	201	1	3	177.632	7.47274	20
51210	38	2	3	3	5	3.6	351	0.5	1.7	371.647	8.53779	0	40185	2	73	74.2	0	0	2	2	2	1	1	3	1	2	2	67.18	261.7	30	102	67	175	2	1	743.294	9.53779	6
51213	64	1	4	1	1.69	3.4	235	0.5	0.8	499.375	8.96398	1	4053.27	1	68	92.5	1	0	2	1	1	1	2	3	2	1	2	125.53	345	77	72	46	133	1	3	998.75	9.96398	15
51234	65	2	2	1	0.37	3.4	263	0.5	2.5	178.84	7.48253	1	2415.09	1	73	84.9	0	0	2	2	2	2	1	1	1	2	2	45.97	309.3	236	196	45	288	1	3	357.68	8.48253	47
51304	47	1	4	2	1.97	2.2	291	0.4	1.4	182.914	7.51502	1	16125.3	2	72	120.3	0	1	2	2	2	2	1	1	3	2	2	77.79	386.6	253	180	48	279	2	2	457.286	8.83695	51
51332	51	1	4	1	1.3	2.8	206	0.5	1.8	160.222	7.32393	1	12336.7	2	66	113.5	1	1	1	1	1	1	1	1	3	2	1	93.7	273.6	43	95	68	172	1	2	320.444	8.32393	9
51338	45	2	1	1	1.16	3.2	307	0.3	1.7	173.365	7.43767	1	11259	1	71	93.9	0	0	2	2	2	2	1	1	2	2	2	45.97	237.9	194	253	62	354	1	2	577.882	9.17463	39
51348	80	1	3	3	2.05	3.5	343	0.5	1.3	461.731	8.85091	1	14416.6	1	66	104.3	1	0	1	2	2	1	1	3	2	1	2	125.53	458	87	127	84	228	1	3	923.462	9.85091	17
51351	70	2	3	2	2.14	2.7	260	0.6	2.3	183.13	7.51673	1	19374.3	2	62	89	0	0	2	2	2	1	2	1	2	2	2	76.91	315.2	108	189	50	261	1	3	305.217	8.25369	22
51379	56	1	4	3	5	2.1	284	0.5	2.8	106.5	6.73471	1	13393.6	1	63	110.5	1	0	2	1	2	1	1	0	3	2	2	81.33	410.4	89	141	65	224	2	2	213	7.73471	18
51394	61	1	3	1	5	5	268	0.7	1.5	625.333	9.28848	1	28999.3	2	59	112.2	1	0	2	2	2	1	2	3	3	2	2	83.98	255.8	218	115	44	203	1	3	893.333	9.80305	44
51411	80	2	3	2	1.67	4.8	184	0.6	1.6	331.2	8.37156	1	15974.8	1	63	111.7	1	0	2	1	2	1	1	2	3	2	2	81.33	374.7	172	104	41	179	1	3	552	9.10852	34
51428	50	1	3	1	0.53	7.8	174	0.4	1.8	301.6	8.23649	1	15669.2	2	66	141.4	1	0	2	1	2	1	1	2	3	2	2	62.76	362.8	139	136	37	201	2	2	754	9.55842	28
51430	63	1	3	1	1.07	5.6	229	0.4	1.7	301.741	8.23717	1	7892.31	2	59	111.1	0	1	1	1	2	2	1	2	3	2	2	82.21	327.1	83	105	44	166	1	3	754.353	9.5591	17
51439	49	2	2	3	0.29	3.2	284	0.4	1.8	201.956	7.65789	0	9894.02	2	66	100.1	0	0	2	2	2	1	1	1	2	2	2	70.72	267.7	77	53	74	142	2	2	504.889	8.97982	15
51465	50	2	3	2	5	4.1	209	0.5	2.2	194.75	7.60548	1	55556.9	2	60	106	1	1	2	2	2	1	1	1	3	2	2	67.18	333.1	78	72	46	134	1	2	389.5	8.60548	16
51471	48	2	3	2	0	5.2	296	0.4	2.1	293.181	8.19565	1	52452.6	2	59	77.7	1	0	2	1	2	1	1	2	1	2	2	75.14	237.9	93	190	64	273	1	2	732.952	9.51758	19
51493	62	1	1	3	5	4.5	304	0.6	3.6	228	7.83289	1	2149.47	2	69	111.5	0	0	2	1	2	1	1	2	3	2	2	60.11	327.1	369	122	25	221	1	3	380	8.56986	74
51495	36	2	4	3	2.04	2.3	239	0.3	3	54.97	5.78057	1	5028.03	2	70	88.7	0	0	2	2	2	2	1	0	2	2	2	67.18	261.7	58	126	72	210	2	1	183.233	7.51754	12
51497	54	2	3	2	0.5	2.8	410	0.5	2	287	8.16491	1	14141.7	1	69	104.8	1	1	1	1	2	2	1	2	2	2	2	72.49	386.6	298	167	45	272	1	2	574	9.16491	60
51500	46	2	4	3	2.45	1.7	311	0.4	2.1	100.705	6.65399	1	13923	1	59	92.5	0	0	2	1	2	2	1	0	3	2	2	63.65	267.7	73	130	63	208	2	2	251.762	7.97592	15
51564	55	1	2	3	2.62	3.3	137	0.4	1.3	139.108	7.12006	1	5851.99	2	62	97.2	0	0	2	2	2	2	1	0	2	2	2	104.31	321.2	186	183	50	270	2	2	347.769	8.44199	37
51572	77	2	3	2	1.54	4.8	251	0.9	1.2	903.6	9.81954	1	13298.7	2	61	104.3	1	1	1	2	1	2	2	3	3	2	2	109.62	386.6	67	115	72	200	2	3	1004	9.97154	13
51584	57	1	3	2	2.14	3.5	398	0.5	1.8	386.944	8.59598	1	51801.8	2	59	128.4	1	0	2	2	2	2	1	3	3	2	2	92.82	529.4	102	140	40	200	1	2	773.889	9.59598	20
51623	72	1	3	1	0.95	4.9	241	0.8	1.3	726.708	9.50523	1	13379.4	1	62	116.2	0	0	1	2	2	1	1	3	3	2	2	99.01	600.7	56	61	42	114	1	3	908.385	9.82716	11
51653	44	1	3	2	4.43	6.1	275	0.7	2	587.125	9.19752	1	38881.6	2	79	106.6	0	0	2	2	2	2	1	3	2	2	2	116.69	434.2	235	113	37	197	2	2	838.75	9.7121	47
51656	58	1	3	3	5	2.8	177	0.3	1.7	87.4588	6.45053	1	41934.6	2	77	92.5	0	1	2	2	2	2	1	0	1	1	2	99.89	380.7	163	94	37	164	1	2	291.529	8.1875	33
51661	60	2	1	2	2.75	5.8	306	0.4	2.2	322.691	8.33401	1	2787.93	2	88	100.6	0	0	2	1	2	2	1	2	3	2	2	66.3	267.7	128	107	55	188	1	3	806.727	9.65594	26
51662	44	2	1	1	3.97	2.1	279	0.4	1.8	130.2	7.02459	1	7161.21	2	86	82.3	0	0	2	1	2	2	1	0	2	1	2	72.49	333.1	61	138	63	213	2	2	325.5	8.34651	12
51669	65	2	1	1	0.54	2.9	233	0.5	1.9	177.816	7.47424	1	2625.06	2	86	101.8	1	0	2	2	2	2	2	1	2	2	2	55.69	261.7	233	163	48	258	2	3	355.632	8.47424	47
51680	60	2	4	3	2.59	2	235	0.4	2.8	67.1429	6.06916	1	8825.73	1	79	120.7	0	0	2	1	2	1	1	0	3	2	2	90.17	350.9	171	221	34	289	2	3	167.857	7.39109	34
51687	78	1	3	3	5	7.2	206	0.5	1.5	494.4	8.94953	1	19512.1	2	82	105.5	1	0	2	1	2	1	1	3	2	1	2	83.98	297.4	56	94	62	167	1	3	988.8	9.94953	11
51692	54	1	2	3	3.28	3.9	248	1.1	2.2	483.6	8.91767	1	6710.48	2	78	116.4	1	0	2	2	2	2	1	3	3	2	2	76.91	428.3	71	110	62	186	1	2	439.636	8.78017	14
51708	39	2	3	1	1.22	8.1	193	0.3	2.1	223.329	7.80302	1	11196.3	2	78	96.4	0	0	2	1	2	1	1	2	2	2	2	76.02	285.5	138	161	37	226	2	1	744.429	9.53999	28
51709	40	1	1	1	1.32	4.8	191	0.3	1.7	161.788	7.33796	1	8561.78	2	88	99.2	1	0	2	2	2	2	1	1	2	2	2	91.94	469.9	175	131	46	212	1	2	539.294	9.07493	35
51713	80	1	3	3	1.37	4.2	217	0.5	2.3	198.13	7.63031	1	7247.99	1	87	130.8	1	0	2	2	2	1	1	1	3	2	1	96.36	463.9	101	137	41	198	1	3	396.261	8.63031	20
51728	55	2	3	1	2.77	3.5	297	0.6	1.9	328.263	8.35871	1	51916.1	2	80	132	1	1	2	2	2	2	2	2	3	2	2	83.1	321.2	311	98	31	191	1	2	547.105	9.09567	62
51740	50	2	2	1	0.89	1.6	203	0.4	1.6	81.2	6.34341	1	6269.92	2	78	97.3	0	0	2	2	2	2	1	0	2	2	2	52.16	226	138	122	60	210	1	2	203	7.66534	28
51768	56	2	3	3	2.57	3.5	357	0.3	1.7	220.5	7.78463	1	49327.3	2	79	91.6	0	0	2	2	2	2	1	1	2	2	2	74.26	279.6	120	195	64	283	2	2	735	9.5216	24
51817	80	2	3	3	5	6.3	267	0.5	1.2	700.875	9.45301	1	12065.8	3	86	81.5	0	0	2	1	2	2	1	3	1	2	2	66.3	208.2	122	106	64	194	1	3	1401.75	10.453	24
51834	66	2	1	1	0.63	4.6	238	0.4	1.6	273.7	8.09645	1	3429.26	1	75	86.1	1	1	2	1	1	1	2	2	1	2	2	51.27	214.1	320	138	48	250	1	3	684.25	9.41838	64
51836	51	1	4	3	2.75	5.2	193	0.9	2	451.62	8.81897	1	9030.61	1	82	98	1	0	2	1	2	1	1	3	2	2	2	807.09	303.3	221	124	47	215	1	2	501.8	8.97097	44
51863	76	2	4	3	1.24	2.7	240	0.6	2.3	169.043	7.40125	1	6762.34	2	75	108	1	1	2	1	2	1	2	1	3	2	2	96.36	392.6	157	131	50	212	1	3	281.739	8.13822	31
51866	74	1	3	2	5	1.6	162	0.6	2.5	62.208	5.95903	1	14806.2	2	81	108	1	0	2	1	2	2	1	0	2	2	2	101.66	553.2	161	142	52	226	1	3	103.68	6.69599	32
51875	63	2	1	1	1.54	4.1	247	0.3	2.1	144.671	7.17664	1	3557.04	1	87	103	1	0	2	2	2	2	2	1	3	2	2	73.37	303.3	233	228	48	323	1	3	482.238	8.9136	47
51885	43	1	2	1	2.18	4.4	251	0.4	2.2	200.8	7.64962	1	9354.77	1	86	83.5	1	1	2	2	2	2	1	1	1	2	2	80.44	196.3	90	134	53	205	1	2	502	8.97154	18
51886	30	1	1	1	2.06	3.7	190	0.4	2.3	122.261	6.93382	1	10299.1	3	86	96.2	0	0	2	2	2	2	1	0	3	2	2	70.72	362.8	172	150	49	233	2	1	305.652	8.25575	34
51893	70	2	3	1	5	4.9	362	1	2.1	844.667	9.72224	1	15685.9	2	77	117.5	1	0	2	1	2	1	1	3	3	2	2	69.84	279.6	257	58	38	147	1	3	844.667	9.72224	51
51900	70	2	4	1	5	2.9	395	0.5	2.7	212.13	7.7288	1	10608	1	83	123.5	1	1	2	2	2	1	1	1	3	2	2	60.11	309.3	75	101	56	172	1	3	424.259	8.7288	15
51925	80	1	4	1	2.06	4	213	0.9	2.5	306.72	8.26078	1	6570.64	1	78	146	1	0	2	2	2	2	2	2	3	2	1	99.89	422.3	134	100	57	184	1	3	340.8	8.41278	27
51929	80	2	3	3	3.43	3	205	0.4	1.9	129.474	7.01652	1	16674.4	2	81	79.8	1	0	2	1	1	2	2	0	1	1	2	93.7	321.2	69	99	67	180	1	3	323.684	8.33844	14
51936	51	2	2	3	4.27	4.3	296	0.4	1.3	391.631	8.61335	1	5481.95	2	87	90	0	0	2	2	2	2	1	3	2	2	2	58.34	178.4	111	84	55	161	1	2	979.077	9.93528	22
51961	36	2	3	3	3.98	4.2	220	0.5	1.4	330	8.36632	0	23680	2	89	93	0	0	2	2	2	1	1	2	2	2	2	62.76	291.5	58	82	52	146	2	1	660	9.36632	12
51964	60	2	3	3	4.62	2.5	233	0.4	1.6	145.625	7.18611	1	29072.6	2	76	100.1	1	0	2	2	2	2	1	1	3	1	2	64.53	297.4	59	121	67	200	1	3	364.062	8.50804	12
51973	46	1	3	3	4.54	3.3	207	0.5	1.7	200.912	7.65042	1	40825.1	2	78	106.2	1	0	2	2	2	2	1	1	3	2	2	100.78	493.7	148	142	33	205	2	2	401.824	8.65042	30
51975	57	1	3	3	0.3	2.1	388	0.7	1.7	335.506	8.39019	1	8857.75	2	80	112	1	0	2	2	2	1	1	2	3	2	2	90.17	362.8	280	128	41	225	1	2	479.294	8.90477	56
52023	65	1	3	3	4.46	4.7	240	0.7	2.1	376	8.55459	1	31145.6	1	87	105.9	1	1	2	1	2	2	1	3	3	1	2	93.7	309.3	176	106	36	177	1	3	537.143	9.06916	35
52051	56	1	2	1	1.86	3.2	204	0.5	2.7	120.889	6.91754	1	4366.28	2	88	106.2	0	0	2	1	2	1	1	0	3	2	2	68.95	356.9	208	140	36	218	1	2	241.778	7.91754	42
52057	56	2	3	2	1.03	3	209	0.3	1.3	144.692	7.17684	1	14141.4	2	75	102.2	1	1	1	1	2	2	2	1	3	2	2	93.7	398.5	99	83	58	161	1	2	482.308	8.91381	20
52058	49	1	3	3	1.85	2.4	248	0.4	2.1	113.371	6.82491	1	9370.94	2	75	93.9	1	0	2	2	2	1	1	0	1	2	2	88.4	374.7	160	123	37	192	2	2	283.429	8.14684	32
52086	68	1	5	3	5	3.4	163	0.6	2.8	118.757	6.89187	1	9089.96	2	77	94	1	0	2	2	2	2	1	0	1	2	2	89.28	416.4	133	60	45	132	1	3	197.929	7.62884	27
52088	79	2	3	3	3.69	3.6	197	0.7	2.3	215.843	7.75384	1	15607.9	1	77	79.2	1	0	2	2	2	1	1	1	1	2	2	88.4	243.9	133	80	76	183	1	3	308.348	8.26841	27
52122	67	1	3	3	5	3.7	177	0.4	1.1	238.145	7.8957	1	27871.8	2	85	117.5	1	0	2	1	2	1	1	2	3	2	2	73.37	356.9	64	96	76	185	1	3	595.364	9.21763	13
52130	30	2	3	2	1.39	8.6	133	0.6	1.8	381.267	8.57466	1	36965.1	2	80	108.5	0	0	2	1	2	1	1	3	3	2	2	100.78	368.8	146	176	40	245	2	1	635.444	9.31162	29
52137	55	2	3	2	2.75	3.9	182	0.4	3.1	91.5871	6.51707	1	45112.5	2	76	103	1	0	2	2	2	1	1	0	3	2	2	60.11	386.6	255	189	42	282	2	2	228.968	7.839	51
52152	70	1	3	3	5	5.2	311	0.5	1.9	425.579	8.73328	1	18381	2	82	108	0	0	2	1	2	1	1	3	2	2	2	88.4	386.6	240	130	46	224	1	3	851.158	9.73328	48
52153	38	2	4	1	0.91	1.6	189	0.4	2.4	50.4	5.65535	1	11918.1	1	80	90	1	0	2	2	2	1	1	0	3	2	2	82.21	243.9	161	169	58	259	1	1	126	6.97728	32
52157	53	2	3	3	5	3.6	191	0.5	2.1	163.714	7.35504	1	53058.8	2	75	106	0	0	2	1	2	1	1	1	3	1	2	82.21	339	353	182	39	292	2	2	327.429	8.35504	71
52168	73	1	3	1	2.75	4.2	196	0.9	1.3	569.908	9.15458	1	15249.7	2	76	94.2	1	0	2	1	2	1	1	3	1	1	2	86.63	273.6	76	94	58	167	1	3	633.231	9.30659	15
52221	65	1	3	3	5	3.2	130	0.5	0.9	231.111	7.85244	1	26710.7	1	85	88.4	1	0	1	2	2	2	1	2	1	1	2	560.46	386.6	106	129	62	212	1	3	462.222	8.85244	21
52310	69	2	3	3	5	2.6	277	0.4	1.5	192.053	7.58536	1	27509.2	2	85	96.8	1	0	2	1	2	2	1	1	2	1	2	75.14	243.9	106	116	68	205	1	3	480.133	8.90729	21
52321	80	2	3	3	5	4.4	186	0.5	1.4	292.286	8.19124	1	14515.1	1	76	84.2	1	0	2	2	2	1	1	2	1	2	2	82.21	309.3	73	110	61	186	1	3	584.571	9.19124	15
52333	51	2	2	3	5	6.5	284	0.5	1.6	576.875	9.17211	1	5310.74	1	82	74.8	0	0	2	2	2	2	2	3	1	2	2	58.34	214.1	70	81	65	160	1	2	1153.75	10.1721	14
52371	31	2	3	3	4.67	7.2	282	0.7	2.5	568.512	9.15105	1	29612.1	1	86	123	0	0	2	2	2	2	1	3	3	2	2	64.53	303.3	119	135	41	200	2	1	812.16	9.66562	24
52372	62	1	3	3	5	3.6	236	0.6	1.8	283.2	8.14568	1	32863.8	2	79	96.3	0	0	2	2	2	2	1	2	2	2	2	85.75	374.7	200	121	51	212	1	3	472	8.88264	40
52416	56	2	4	3	1.64	2	236	0.2	2.1	44.9524	5.49033	1	9678	1	84	105.3	0	0	2	1	2	1	1	0	3	2	2	71.6	255.8	74	112	71	198	1	2	224.762	7.81225	15
52422	70	1	1	1	0.92	4.8	182	0.6	3.4	154.165	7.26833	1	3926.99	3	86	107	1	1	1	2	2	2	1	1	3	2	1	152.05	535.3	329	69	44	179	1	3	256.941	8.00529	66
52424	42	2	1	3	1.97	5.6	345	1	3	644	9.33092	1	7288.73	1	85	97.5	0	0	2	1	2	1	1	3	2	2	2	54.81	237.9	149	159	42	231	2	2	644	9.33092	30
52446	65	2	3	3	3.5	4.1	299	0.4	2	245.18	7.9377	1	30030.8	1	82	106.7	1	1	2	2	2	1	1	2	3	2	2	77.79	368.8	154	207	66	304	1	3	612.95	9.25963	31
52453	80	2	3	3	3.32	5.4	197	0.6	1.8	354.6	8.47005	1	13429.7	1	84	91.3	1	0	2	1	2	1	1	3	2	1	2	67.18	321.2	152	50	57	137	1	3	591	9.20701	30
52494	78	2	3	3	4.12	2.6	206	0.5	1.5	178.533	7.48005	1	16366.7	2	85	88.5	1	1	2	1	2	1	1	1	1	2	2	125.53	315.2	85	77	64	158	1	3	357.067	8.48005	17
52532	80	1	3	3	2.4	3.5	78	0.5	0.9	151.667	7.24476	1	11063.7	1	81	100.7	0	1	2	2	2	2	2	1	2	2	1	137.02	440.2	48	55	66	131	1	3	303.333	8.24476	10
52543	59	2	3	3	5	4.8	345	0.9	1.8	828	9.69349	1	43784.4	1	77	95.7	1	0	2	2	2	2	1	3	2	2	2	90.17	339	102	122	60	202	1	2	920	9.84549	20
52545	58	1	3	2	5	2.9	263	0.4	1.3	234.677	7.87453	1	44233.5	2	80	116.8	1	0	2	1	2	1	1	2	3	2	2	75.14	398.5	133	152	41	220	2	2	586.692	9.19646	27
52552	29	2	3	1	5	3.2	235	0.3	2	112.8	6.81762	1	37397.8	1	77	117.2	0	0	2	2	2	1	1	0	3	2	2	72.49	374.7	144	123	60	212	2	1	376	8.55459	29
52557	62	1	3	3	5	4.9	213	0.7	1	730.59	9.51292	1	28456.1	1	82	93.5	1	0	2	2	2	2	1	3	1	2	2	85.75	428.3	81	134	76	226	2	3	1043.7	10.0275	16
52563	35	2	3	2	1.39	2.8	196	0.4	1.8	121.956	6.93021	1	8379.34	1	85	84.8	1	0	2	1	2	1	1	0	1	2	2	82.21	214.1	198	104	60	204	2	1	304.889	8.25214	40
52565	51	1	2	3	5	4.3	330	0.6	2.5	340.56	8.41177	1	6790.55	1	75	109	1	1	2	2	2	2	1	2	3	2	2	68.07	345	120	187	37	248	1	2	567.6	9.14873	24
52566	70	2	4	3	2.46	3.5	250	0.3	2.1	125	6.96578	1	8468.68	2	83	129.6	1	0	2	1	2	1	1	0	3	2	2	78.68	452	83	80	74	171	1	3	416.667	8.70275	17
52577	78	1	3	3	5	3.1	233	0.6	2.2	196.991	7.62199	1	15773	2	77	87	0	1	2	2	2	1	1	1	1	2	2	100.78	321.2	133	80	52	159	1	3	328.318	8.35895	27
52579	69	2	1	3	2.75	5.1	276	0.6	2.9	291.228	8.186	1	4016.35	1	75	134.5	1	1	2	1	2	1	2	2	3	2	2	132.6	297.4	94	77	63	159	1	3	485.379	8.92297	19
52592	54	1	1	1	3.17	4.4	310	0.5	1.8	378.889	8.56563	1	6483.48	2	77	109.2	1	0	2	2	2	1	2	3	3	2	2	83.1	356.9	169	114	44	192	2	2	757.778	9.56563	34
52602	64	2	4	1	1.33	1.8	221	0.5	1.7	117	6.87036	1	7338.76	2	82	96.8	1	0	2	1	2	2	2	0	2	2	2	75.14	291.5	82	147	43	206	1	3	234	7.87036	16
52607	52	1	1	1	1.46	5.7	231	0.6	2	395.01	8.62575	1	4631.39	2	88	102.3	1	0	2	2	2	2	2	3	3	2	2	86.63	297.4	130	132	38	196	2	2	658.35	9.36271	26
52621	35	1	2	2	1.18	2.7	283	0.5	4.8	79.5938	6.31458	1	12154.9	2	85	107.8	1	0	2	2	2	2	1	0	3	2	2	72.49	321.2	374	92	23	190	2	1	159.188	7.31458	75
52632	61	1	2	3	4.64	2.9	154	0.3	1.3	103.062	6.68736	1	2873.93	1	88	119.2	1	1	1	2	2	1	1	0	3	2	1	78.68	350.9	220	118	37	199	1	3	343.538	8.42433	44
52688	67	1	1	1	1.09	12.2	329	0.5	2.6	771.885	9.59224	1	3506.04	1	88	104.7	1	0	2	2	2	1	1	3	2	2	2	97.24	428.3	169	153	35	222	1	3	1543.77	10.5922	34
52690	58	2	1	3	5	2.1	237	0.4	1.5	132.72	7.05224	1	5524	2	85	108.6	0	0	2	1	2	1	1	0	3	2	2	83.98	333.1	146	132	50	211	2	2	331.8	8.37417	29
52702	46	2	4	3	4.32	2.7	231	0.4	1.2	207.9	7.69975	1	12440.2	1	84	121.7	0	0	2	2	2	2	2	1	3	2	2	66.3	291.5	76	115	55	185	1	2	519.75	9.02167	15
52730	53	2	3	2	4.8	4.1	290	0.4	2.4	198.167	7.63057	1	38641.3	2	86	88.2	0	0	2	1	2	1	1	1	1	2	2	75.14	243.9	83	116	80	213	2	2	495.417	8.9525	17
52749	34	1	1	2	0.74	3.3	251	0.4	1.9	174.379	7.44608	1	9922.29	1	88	162.7	1	0	2	2	2	1	1	1	3	2	2	67.18	398.5	117	154	44	221	1	1	435.947	8.76801	23
52754	36	2	4	2	0.82	2.7	266	0.2	1.8	79.8	6.31832	1	18899.5	2	75	110.5	1	0	2	2	2	1	1	0	3	2	2	61.88	350.9	163	136	39	208	2	1	399	8.64024	33
52759	67	2	4	3	1.11	2.3	477	0.4	1.4	313.457	8.29212	1	10010.7	2	80	100.6	1	1	2	1	2	1	2	2	3	2	2	68.95	291.5	66	167	62	242	2	3	783.643	9.61405	13
52795	61	1	5	3	0.76	4.4	285	0.5	2.2	285	8.15482	1	7294.43	1	86	86.8	0	0	2	2	2	2	1	2	1	2	2	74.26	339	104	192	54	267	1	3	570	9.15482	21
52808	80	1	3	3	1.94	10.6	137	0.6	1.4	622.371	9.28163	1	10226	2	77	99.2	1	1	1	1	2	1	1	3	2	1	2	81.33	315.2	123	44	40	109	1	3	1037.29	10.0186	25
52813	65	1	3	3	5	5.1	209	0.8	2.5	341.088	8.414	1	25301.8	1	77	115.3	1	0	2	2	2	1	1	2	3	2	2	80.44	428.3	169	153	45	232	2	3	426.36	8.73593	34
52814	76	2	3	3	1.44	3.3	306	0.5	1.6	315.562	8.30178	1	20747	1	83	108.9	0	1	2	2	2	2	2	2	3	2	2	72.49	380.7	159	108	56	196	1	3	631.125	9.30178	32
52841	80	2	3	2	1.94	4.5	239	0.8	2.4	358.5	8.48583	1	20313.8	2	80	104.9	1	0	1	1	2	2	1	3	3	2	2	86.63	434.2	201	123	38	201	1	3	448.125	8.80776	40
52843	31	1	3	3	2.46	2.7	201	0.3	1.5	108.54	6.76208	1	39533.8	2	79	89.7	0	0	2	2	2	2	1	0	1	2	2	88.4	261.7	144	193	39	261	2	1	361.8	8.49905	29
52846	47	1	1	1	1.36	4.8	239	0.6	2.1	327.771	8.35655	1	6936.89	1	89	94.2	0	0	2	2	2	2	1	2	2	2	2	71.6	345	261	130	43	225	2	2	546.286	9.09351	52
52864	55	1	3	3	2.47	4.1	203	0.7	2.4	242.754	7.92335	1	45549.7	2	78	106.9	1	1	2	2	2	1	1	2	3	2	2	90.17	386.6	132	133	48	207	1	2	346.792	8.43793	26
52883	73	1	4	2	1.81	5.3	467	0.3	0.6	1237.55	10.2733	1	5561.33	1	84	96.7	1	1	2	1	2	1	1	3	1	2	2	93.7	220.1	115	137	55	215	1	3	4125.17	12.0102	23
52895	50	2	3	2	1.64	4.2	326	0.4	1.7	322.165	8.33165	1	10923.2	2	76	93.3	1	0	2	1	2	1	1	2	2	2	2	63.65	315.2	198	165	60	265	2	2	805.412	9.65358	40
52935	72	2	3	3	4.92	3.2	250	0.4	1.8	177.778	7.47393	1	16143.9	1	77	85.9	0	0	2	1	2	2	1	1	2	2	2	78.68	356.9	252	203	79	332	1	3	444.444	8.79586	50
52942	68	1	4	2	3.36	3.1	277	0.5	1.5	286.233	8.16105	1	7555.2	2	79	120.8	1	0	1	2	2	1	1	2	3	1	2	79.56	285.5	113	94	49	166	1	3	572.467	9.16105	23
53003	49	2	1	1	1.93	2.2	258	0.3	1.8	94.6	6.56377	1	8071.02	2	85	82.8	0	0	2	2	2	2	1	0	2	2	2	59.23	226	73	116	49	180	2	2	315.333	8.30073	15
53009	73	2	3	2	2.64	2.1	353	0.4	2	148.26	7.21199	1	18245.6	1	76	80.4	1	0	2	1	2	1	2	1	1	2	2	71.6	350.9	119	169	84	277	2	3	370.65	8.53391	24
53055	41	1	4	3	2.68	3.8	223	0.6	3.5	145.269	7.18258	1	12112	2	87	120	1	1	2	2	2	1	1	1	3	2	2	69.84	255.8	340	112	44	224	1	2	242.114	7.91954	68
53075	72	2	3	2	5	2.7	275	0.6	2.9	153.621	7.26323	1	21520	2	79	127.7	1	0	2	1	2	2	1	1	3	2	2	179.45	446.1	148	56	51	137	1	3	256.034	8.00019	30
53095	52	2	3	1	0.05	3.4	307	0.4	1.6	260.95	8.02763	1	10452.3	1	77	117.4	1	0	2	1	2	1	1	2	3	2	2	51.27	356.9	185	134	62	233	1	2	652.375	9.34956	37
53100	57	2	3	3	5	2.3	251	0.3	1.6	108.244	6.75814	1	39218.7	1	76	87.6	1	0	2	2	2	2	2	0	1	2	2	90.17	327.1	141	193	67	288	2	2	360.812	8.49511	28
53102	75	1	3	1	2.75	4.4	273	0.6	2	360.36	8.4933	1	19964.3	1	87	121.9	1	0	2	2	2	2	1	3	3	2	2	96.36	327.1	142	133	41	202	1	3	600.6	9.23026	28
53104	47	2	3	2	5	8	284	0.5	2.2	516.364	9.01224	1	50115.5	1	83	113	1	0	2	1	1	1	1	3	3	2	2	63.65	261.7	93	92	45	156	1	2	1032.73	10.0122	19
53125	53	2	2	1	1.47	1.3	258	0.5	1.4	119.786	6.90431	1	4155.14	1	88	85.2	0	0	2	2	2	2	2	0	2	2	2	68.07	279.6	75	148	79	242	2	2	239.571	7.90431	15
53127	39	1	1	3	5	4.5	212	0.7	2.6	256.846	8.00476	1	18253.6	1	75	110	1	0	2	2	2	2	1	2	3	2	2	95.47	446.1	120	115	39	178	1	1	366.923	8.51933	24
53130	43	1	3	3	4.37	2.7	243	0.6	2.3	171.157	7.41917	1	35332.9	1	77	99.1	1	0	2	1	2	2	1	1	2	2	2	76.02	321.2	109	93	54	169	1	2	285.261	8.15614	22
53139	65	2	4	3	4.12	3.7	203	0.4	2.2	136.564	7.09343	1	9642.2	2	83	112.4	1	0	2	1	2	1	1	0	3	2	2	82.21	440.2	75	104	66	185	1	3	341.409	8.41536	15
53161	49	2	2	3	4.12	7.4	336	0.6	2.7	552.533	9.10992	1	10163.6	2	75	95.4	0	0	2	2	2	2	2	3	2	2	2	62.76	226	100	153	63	236	2	2	920.889	9.84688	20
53191	59	1	3	3	5	4.5	207	0.7	1.9	343.184	8.42284	1	39611.5	1	77	100.9	1	0	2	1	2	2	1	2	2	2	2	112.27	350.9	261	109	41	202	1	2	490.263	8.93741	52
53219	80	1	3	3	1.68	4.2	274	0.6	1.7	406.165	8.66592	1	10876.8	2	81	99.2	1	1	2	1	2	1	1	3	1	2	2	110.5	410.4	98	162	48	230	2	3	676.941	9.40289	20
53222	63	2	2	3	5	5.8	191	0.6	3.2	207.713	7.69844	1	3684.9	1	77	105.5	1	1	2	1	2	2	1	1	3	2	2	76.02	362.8	143	76	55	160	1	3	346.188	8.43541	29
53243	43	2	3	3	0.76	10.2	124	1	3.2	395.25	8.62662	1	9293.53	2	81	125.2	1	0	2	2	2	1	1	3	3	2	2	58.34	398.5	343	148	32	249	1	2	395.25	8.62662	69
53253	70	2	3	2	2.75	3.8	301	0.7	1.6	500.413	8.96697	1	16503.4	2	76	93.2	1	0	1	2	2	1	1	3	1	2	2	61	309.3	130	76	66	168	1	3	714.875	9.48155	26
53260	24	1	3	3	3.88	2.5	162	0.5	2.3	88.0435	6.46014	1	47694.5	2	79	87.7	1	1	2	2	2	2	2	0	2	2	2	89.28	368.8	41	63	61	132	1	1	176.087	7.46014	8
53269	67	1	2	2	0.98	4	258	1.1	4	283.8	8.14873	1	4481.3	2	82	132.8	1	0	2	2	2	1	1	2	3	2	2	113.15	434.2	260	145	36	233	1	3	258	8.01123	52
53316	52	2	3	1	0.91	7	273	0.8	2.4	637	9.31515	1	14985.7	1	83	131.6	1	0	2	1	1	1	1	3	3	2	2	105.2	452	197	94	40	173	1	2	796.25	9.63708	39
53353	74	1	3	2	1.75	5.4	203	0.9	1.3	758.908	9.56778	1	17802.5	2	78	130.1	0	0	2	1	2	1	1	3	3	2	2	76.02	529.4	86	92	59	168	1	3	843.231	9.71978	17
53381	59	1	3	3	1.38	1.7	142	0.5	1.8	67.0556	6.06728	1	9302.51	1	79	91.4	1	0	2	2	2	2	1	0	1	2	2	70.72	368.8	86	167	50	234	2	2	134.111	7.06728	17
53382	72	1	3	3	4.12	2.7	154	0.5	2.3	90.3913	6.49811	1	13962.9	2	81	99.2	1	0	2	1	2	1	1	0	2	2	2	85.75	380.7	91	136	50	204	1	3	180.783	7.49811	18
53385	77	1	3	2	2.75	3	158	0.5	0.9	263.333	8.04075	1	18965.9	2	83	108.3	1	0	2	2	2	1	1	2	3	2	2	91.05	481.8	122	197	45	266	2	3	526.667	9.04075	24
53389	47	1	3	2	1.18	3.4	264	0.6	1.5	359.04	8.488	1	11894.4	1	77	106.7	1	0	2	1	2	1	1	3	2	2	2	64.53	362.8	57	174	54	239	1	2	598.4	9.22497	11
53456	28	2	4	3	1.09	5.1	232	0.4	1	473.28	8.88655	1	10012.5	2	84	108.8	0	0	2	2	2	2	1	3	3	2	2	80.44	493.7	138	50	48	126	2	1	1183.2	10.2085	28
53472	50	2	3	2	3.71	6.1	206	0.6	3.3	228.473	7.83588	1	36272.6	1	80	92.5	0	0	2	2	2	1	1	2	2	2	2	55.69	184.4	250	189	47	286	2	2	380.788	8.57284	50
53474	59	2	2	1	0.69	3	347	0.2	1.7	122.471	6.93629	1	6491.48	2	83	91.4	1	0	2	1	2	1	1	0	1	2	2	45.97	214.1	102	147	89	256	1	2	612.353	9.25822	20
53492	44	2	3	2	4.08	6.4	292	0.4	2.5	299.008	8.22404	1	41193.9	1	83	121	1	0	2	2	2	2	2	2	3	2	2	76.02	481.8	189	144	51	233	1	2	747.52	9.54597	38
53502	80	2	3	1	2.03	3.8	233	0.5	2.2	201.227	7.65268	1	12816.4	2	88	95	1	0	2	1	2	1	1	1	2	2	2	54.81	273.6	154	101	46	178	1	3	402.455	8.65268	31
53508	54	2	4	2	2.51	4.9	251	0.4	1.6	307.475	8.26433	1	14921.8	2	81	115.4	1	1	2	1	2	2	2	2	3	2	2	68.07	279.6	79	68	37	121	1	2	768.688	9.58625	16
53524	39	2	3	1	1.78	5.2	214	0.5	2.4	231.833	7.85694	1	33095	2	81	92.7	0	0	2	2	2	1	2	2	2	2	2	65.42	148.7	155	174	70	275	2	1	463.667	8.85694	31
53534	56	1	3	3	5	2.6	248	0.5	1.9	169.684	7.40671	1	30473.7	3	86	104	0	0	2	2	2	2	1	1	3	2	2	86.63	273.6	93	146	52	217	1	2	339.368	8.40671	19
53555	50	1	3	2	3.51	2.3	185	0.4	2	85.1	6.41109	1	31366.4	1	80	102.5	1	0	2	2	2	2	1	0	3	2	2	99.89	333.1	119	154	54	232	1	2	212.75	7.73302	24
53573	43	2	3	2	4.42	3.5	359	0.3	1.8	209.417	7.71023	0	43908.3	2	75	73.5	0	0	2	2	2	1	2	1	1	2	2	57.46	279.6	75	97	76	188	2	2	698.056	9.4472	15
53586	80	1	3	1	2.47	4.2	207	0.9	1.8	434.7	8.76388	1	11677.8	2	76	89	0	0	2	2	2	2	1	3	1	1	2	77.79	368.8	80	89	81	186	1	3	483	8.91588	16
53595	73	1	3	1	1.78	4.3	245	0.6	2.6	243.115	7.9255	1	16026.7	2	80	100.1	1	1	2	1	2	1	2	2	1	1	2	79.56	321.2	46	46	46	101	1	3	405.192	8.66246	9
53597	43	2	4	3	1.35	3.4	347	0.7	2	412.93	8.68975	1	9497.93	1	88	116	1	0	2	1	2	2	1	3	3	2	2	61	279.6	87	145	66	228	1	2	589.9	9.20433	17
53600	23	2	3	3	1.09	4.1	252	0.4	2.1	196.8	7.62059	1	35825.8	2	76	100.4	0	0	2	2	2	1	1	1	2	2	2	55.69	345	186	125	49	211	2	1	492	8.94251	37
53604	63	2	3	3	2.95	2.7	313	0.5	1.1	384.136	8.58547	1	28502.5	2	81	101.2	1	0	2	1	2	2	1	3	2	2	2	80.44	273.6	100	149	68	237	1	3	768.273	9.58547	20
53609	79	2	3	3	3.51	4.6	245	0.4	1.4	322	8.33092	1	20227.3	2	81	98.3	1	0	2	1	2	1	1	2	2	2	2	48.62	309.3	102	168	65	253	1	3	805	9.65284	20
53616	80	1	3	3	5	3.9	171	0.5	1.7	196.147	7.61579	1	10405.4	2	78	108.1	0	0	2	2	2	1	2	1	2	2	2	83.98	380.7	144	136	104	269	1	3	392.294	8.61579	29
53647	65	1	4	3	1	3.1	191	0.3	1.2	148.025	7.2097	1	4584.62	1	78	99.4	1	0	2	1	1	1	2	1	2	2	2	106.96	368.8	105	97	38	156	1	3	493.417	8.94666	21
53682	67	2	4	3	5	2.5	281	0.5	1.6	219.531	7.77828	1	10530.3	2	82	103.2	1	0	2	2	2	2	1	1	3	2	2	76.91	303.3	114	150	71	244	2	3	439.062	8.77828	23
53697	70	2	1	3	2.29	3.9	348	0.6	2.1	387.771	8.59906	1	5367.12	1	81	84.8	1	0	2	1	2	2	1	3	1	2	2	54.81	190.3	53	77	60	148	1	3	646.286	9.33603	11
53701	63	2	4	3	4.08	1.4	205	0.5	2.5	57.4	5.84298	1	6341.77	1	78	104.6	1	1	2	1	2	2	2	0	2	2	2	64.53	273.6	68	141	44	199	2	3	114.8	6.84298	14
53743	65	1	3	3	3.09	6.2	254	0.3	1.7	277.906	8.11845	1	27491.4	2	76	117.3	1	1	2	1	2	2	1	2	3	2	2	93.7	380.7	138	74	41	143	1	3	926.353	9.85542	28
53756	75	1	3	1	1.24	3.2	158	0.4	1.7	118.965	6.89439	1	16502.6	2	76	103.1	1	0	1	2	2	1	2	0	2	1	1	94.59	475.8	197	91	43	173	1	3	297.412	8.21632	39
53764	49	2	4	3	4.06	3.2	261	0.4	1.8	185.6	7.53605	1	11526.7	1	80	100.8	1	0	2	2	2	2	1	1	3	2	2	90.17	327.1	57	140	66	217	1	2	464	8.85798	11
53774	49	1	1	3	5	2.8	220	0.4	3.5	70.4	6.1375	1	9013.59	1	81	105.2	0	0	2	1	2	2	1	0	2	2	2	97.24	362.8	92	150	69	237	2	2	176	7.45943	18
53790	47	1	3	3	5	9.3	290	0.5	2.1	642.143	9.32675	1	39972.7	2	77	116	0	1	2	2	2	2	1	3	3	2	2	80.44	255.8	35	86	63	156	1	2	1284.29	10.3268	7
53793	26	2	5	3	0.11	3.2	170	0.4	2.5	87.04	6.44361	1	11715	2	84	80	0	0	2	2	2	1	1	0	1	2	2	67.18	220.1	136	130	64	221	2	1	217.6	7.76553	27
53832	80	1	3	3	3.43	6.2	212	1	1.7	773.176	9.59465	1	9048.86	1	77	112.3	1	0	2	2	2	1	1	3	2	1	2	103.43	345	85	133	51	201	1	3	773.176	9.59465	17
53841	51	2	2	3	4.08	5	242	0.4	2.2	220	7.78136	1	6356.21	2	78	99.9	0	0	2	2	2	1	1	1	2	2	2	63.65	321.2	86	148	72	237	2	2	550	9.10329	17
53842	80	2	3	3	3.6	7.3	313	1.1	2.3	1092.78	10.0938	1	12816.4	2	88	113.4	1	0	2	2	2	1	1	3	3	2	2	114.92	404.5	166	169	39	241	1	3	993.435	9.95628	33
53845	42	2	1	1	1.32	3.7	301	0.6	1.7	393.071	8.61864	1	7422.95	2	88	93.2	0	0	2	2	2	2	2	3	2	2	2	41.55	226	126	150	55	230	1	2	655.118	9.35561	25
53874	34	2	3	2	2.31	3.8	299	1	4.6	247	7.94837	1	34465.4	1	83	108	1	1	2	2	2	1	1	2	3	2	2	61	463.9	349	60	31	161	1	1	247	7.94837	70
53906	80	1	3	1	1.92	3.5	166	0.4	1.7	136.706	7.09493	1	12042.4	2	80	110.9	0	0	2	2	2	1	1	0	2	1	2	100.78	303.3	80	80	51	147	1	3	341.765	8.41686	16
53933	58	2	1	3	0.92	3.6	383	0.7	3.4	283.871	8.14909	1	5246.73	2	86	107.2	1	1	2	2	2	2	1	2	3	2	2	54.81	297.4	316	154	45	262	1	2	405.529	8.66366	63
53949	48	1	2	1	0.88	4.6	152	0.8	3.1	180.439	7.49537	1	9911.84	1	82	108.5	1	1	1	1	2	2	1	1	3	2	2	79.56	475.8	379	128	40	244	1	2	225.548	7.81729	76
54001	60	2	4	3	1.81	1.3	123	0.2	1.2	26.65	4.73606	1	8393.39	2	78	106.9	1	0	2	1	2	1	2	0	3	2	2	64.53	315.2	104	85	65	171	1	3	133.25	7.05799	21
54022	49	2	4	3	4.62	5.1	344	0.6	1.6	657.9	9.36172	1	14324	2	87	106	0	0	2	2	2	2	1	3	3	2	2	68.07	291.5	63	166	56	235	2	2	1096.5	10.0987	13
54041	52	1	2	3	4.16	3.1	116	0.5	2.3	78.1739	6.28862	1	6893.12	2	82	103.5	0	0	2	2	2	1	1	0	2	2	2	97.24	291.5	80	133	44	193	1	2	156.348	7.28862	16
54077	71	2	3	3	4.63	3.5	203	0.4	1.1	258.364	8.01326	1	16568.3	1	77	107.9	1	0	2	2	2	2	1	2	2	2	2	87.52	475.8	128	115	48	189	1	3	645.909	9.33519	26
54090	73	1	3	3	2.47	2.8	157	0.5	1.7	129.294	7.01451	1	14516.3	1	77	94.7	0	0	2	1	2	2	1	0	2	2	2	99.01	380.7	109	153	66	241	2	3	258.588	8.01451	22
54143	71	2	3	3	5	6	268	0.4	2.7	238.222	7.89616	1	17963.2	2	81	110.7	1	0	2	1	2	2	1	2	3	1	2	54.81	386.6	276	147	55	257	1	3	595.556	9.21809	55
54196	60	1	3	3	5	2.6	264	0.3	0.6	343.2	8.42291	0	30141.1	2	75	87.2	0	0	2	2	2	1	1	2	1	2	2	84.86	345	64	124	48	185	2	3	1144	10.1599	13
54207	62	1	2	3	5	3.8	235	0.5	2.8	159.464	7.31709	1	3708.64	2	82	123	1	1	2	2	2	1	2	1	3	2	2	82.21	345	81	62	49	127	1	3	318.929	8.31709	16
54232	80	2	3	3	3.32	3.3	106	0.4	1	139.92	7.12846	1	15834.6	1	76	96.5	1	1	2	2	2	2	2	0	2	1	2	123.76	398.5	93	68	61	148	1	3	349.8	8.45039	19
54290	43	2	4	1	2.73	3.7	324	0.5	2.4	249.75	7.96434	1	12176.5	1	78	106.9	1	0	2	2	2	1	2	2	3	2	2	71.6	178.4	97	148	47	214	2	2	499.5	8.96434	19
54310	50	1	3	3	2.95	2.8	285	0.6	1.6	299.25	8.22521	1	37293.4	2	76	104.3	0	0	2	2	2	1	1	2	2	2	2	80.44	339	110	169	65	256	2	2	498.75	8.96217	22
54317	64	1	3	2	5	2.9	243	0.5	2	176.175	7.46087	1	28501	2	81	103.2	1	0	2	1	2	2	1	1	2	1	2	118.46	333.1	136	165	52	244	2	3	352.35	8.46087	27
54333	24	1	4	3	3.77	2.5	199	0.4	1.3	153.077	7.25811	0	14022.4	2	84	114.2	0	0	2	2	2	2	1	1	3	2	2	89.28	362.8	56	114	56	181	2	1	382.692	8.58004	11
54348	80	1	3	3	2.26	3.2	161	0.5	1.6	161	7.33092	1	9106.06	1	80	99.5	1	0	1	2	2	1	1	1	2	2	2	829.19	279.6	188	138	34	210	1	3	322	8.33092	38
54375	76	1	3	2	2.75	4.1	227	0.4	1.5	248.187	7.95528	1	15861.3	1	76	128.3	1	1	2	2	2	1	1	2	3	1	2	87.52	327.1	155	91	56	178	1	3	620.467	9.27721	31
54430	47	1	3	3	3.8	3.1	233	0.6	2.3	188.426	7.55785	1	25578	3	86	112	0	0	2	2	2	2	2	1	3	2	2	76.91	380.7	167	101	32	166	2	2	314.043	8.29482	33
54433	47	2	3	2	5	4.6	297	1	2.9	471.103	8.8799	0	36291.9	2	80	84.7	0	0	2	2	2	1	1	3	1	2	2	68.07	267.7	87	95	50	162	2	2	471.103	8.8799	17
54523	68	2	1	3	2.22	2.4	220	0.4	1.9	111.158	6.79647	1	3051.14	1	81	101.5	0	1	2	1	2	2	1	0	2	2	2	54.81	202.2	62	84	69	165	1	3	277.895	8.11839	12
54532	61	2	3	2	5	4.7	265	0.7	2.5	348.74	8.44601	1	35958.8	2	75	85	0	0	2	1	2	2	1	2	2	2	2	62.76	321.2	122	103	59	186	1	3	498.2	8.96058	24
54551	47	1	1	2	3.5	2.7	202	0.3	1.6	102.263	6.67613	1	11506.2	1	87	123	1	1	2	2	2	2	1	0	3	2	2	66.3	333.1	192	96	39	173	1	2	340.875	8.4131	38
54553	61	1	3	3	5	5.3	388	0.6	2.1	587.543	9.19855	1	28595.7	2	77	96.3	0	0	2	2	2	2	1	3	2	2	2	84.86	273.6	115	150	48	221	1	3	979.238	9.93552	23
54554	80	1	3	3	2.4	2.1	144	0.5	1.3	116.308	6.8618	1	10607.9	2	76	96	0	1	2	1	2	1	1	0	1	1	2	80.44	339	82	82	69	167	1	3	232.615	7.8618	16
54556	33	2	3	3	0.93	4.7	295	0.5	2.1	330.119	8.36684	1	11717.8	2	82	88.3	0	0	2	2	2	2	1	2	2	2	2	53.92	362.8	153	162	50	243	2	1	660.238	9.36684	31
54560	72	2	3	1	2.13	5.8	275	0.5	1.6	498.438	8.96127	1	16807.4	1	80	90.5	0	1	2	1	2	2	2	3	2	1	2	106.96	362.8	143	117	59	205	1	3	996.875	9.96127	29
54565	36	2	3	3	5	5	233	0.6	2.3	303.913	8.24751	0	22898.7	1	76	81.8	0	0	2	2	1	2	1	2	1	2	2	57.46	291.5	91	96	73	187	2	1	506.522	8.98448	18
54583	64	2	3	3	2.8	3	215	0.4	1.3	198.462	7.63272	1	26676.9	1	80	125	1	0	2	1	2	2	1	1	3	2	2	74.26	339	158	110	47	189	1	3	496.154	8.95464	32
54589	75	1	3	1	1.58	3.9	201	0.9	2.3	306.743	8.26089	1	19944.8	1	75	109	0	0	2	1	2	1	2	2	3	1	2	186.52	505.6	200	62	31	133	1	3	340.826	8.41289	40
54607	70	1	1	1	1.2	3.1	193	0.4	2.5	95.728	6.58087	1	6061.55	1	75	108	1	0	2	2	2	1	1	0	3	2	2	88.4	356.9	92	140	50	208	1	3	239.32	7.9028	18
54613	54	1	3	2	2.31	3.9	178	0.7	3.2	151.856	7.24656	1	7790.99	1	80	106	1	0	2	2	2	2	1	1	2	2	2	62.76	315.2	122	172	97	293	2	2	216.938	7.76114	24
54620	75	2	3	1	1.03	4.1	173	0.5	1.4	253.321	7.98483	1	8789.99	1	80	104.8	1	0	2	1	2	1	1	2	3	2	2	72.49	267.7	189	52	68	158	1	3	506.643	8.98483	38
54631	64	1	1	3	3	5	202	0.6	2.7	224.444	7.81021	1	3395.33	1	82	95.5	1	1	2	1	2	2	1	2	2	1	2	71.6	327.1	137	137	42	206	1	3	374.074	8.54718	27
54637	80	2	3	3	1.17	5	274	0.5	1.6	428.125	8.74189	1	14827.3	2	83	76	1	0	2	1	2	2	2	3	1	2	2	115.8	481.8	142	190	46	264	2	3	856.25	9.74189	28
54645	59	1	3	2	3.43	6.2	294	0.5	1.6	569.625	9.15387	1	9966.4	1	76	116.1	1	0	2	2	2	2	1	3	3	1	2	114.92	392.6	264	118	43	214	1	2	1139.25	10.1539	53
54665	41	1	4	2	1.37	2.5	236	0.3	2.4	73.75	6.20457	1	14341.9	2	75	96.5	0	0	2	2	2	1	1	0	3	2	2	103.43	428.3	159	168	37	237	2	2	245.833	7.94154	32
54704	60	2	3	1	5	9.1	362	0.7	2.3	1002.58	9.96951	1	30746.3	1	76	103.5	0	0	2	1	2	1	1	3	3	2	2	67.18	374.7	264	148	41	242	2	3	1432.26	10.4841	53
54743	78	2	3	1	1.37	2.5	290	0.6	2.3	189.13	7.56324	1	15232.9	1	80	92.5	1	0	2	1	2	1	1	1	2	1	2	69.84	196.3	158	227	47	306	1	3	315.217	8.3002	32
54752	66	2	3	3	3.69	2.9	181	0.7	1.6	229.644	7.84325	1	25354.5	1	76	87.5	0	0	2	2	2	2	2	2	2	2	2	65.42	196.3	61	120	69	201	1	3	328.062	8.35783	12
54758	71	2	3	3	5	2	181	0.3	1.4	77.5714	6.27745	1	14947	2	88	78.7	0	0	2	1	2	2	1	0	1	1	2	67.18	321.2	50	82	71	163	1	3	258.571	8.01442	10
54779	54	1	3	3	5	7.6	213	0.4	1.6	404.7	8.66071	0	42512.9	2	79	102.1	0	0	2	2	2	1	1	3	2	1	2	76.91	267.7	66	129	41	183	2	2	1011.75	9.98264	13
54784	65	2	3	1	5	3.2	239	0.4	2.4	127.467	6.99398	1	26388.7	1	85	101.1	0	1	2	2	2	2	1	0	2	2	2	75.14	368.8	108	100	77	199	1	3	318.667	8.3159	22
54812	63	2	3	2	1.12	4.2	280	0.6	2.9	243.31	7.92665	1	12050.2	2	79	119.2	0	0	2	2	2	1	1	2	3	2	2	112.27	297.4	273	179	46	280	2	3	405.517	8.66362	55
54832	28	2	1	3	4.1	7.8	269	0.6	3.2	393.413	8.6199	1	7626.91	1	85	95.7	1	0	2	2	2	1	1	3	3	2	2	56.58	315.2	84	131	48	196	1	1	655.688	9.35686	17
54861	63	2	3	1	1.63	5.5	295	0.6	1.5	649	9.34207	1	23547.3	2	76	113.5	1	1	2	1	2	1	1	3	3	2	2	83.1	410.4	250	95	53	198	1	3	1081.67	10.079	50
54866	67	1	5	1	1.03	3	172	0.6	1.3	238.154	7.89575	1	29709	1	83	111.5	1	1	2	1	2	1	1	2	3	2	2	83.1	356.9	153	76	47	154	2	3	396.923	8.63272	31
54894	77	2	3	3	5	5.4	184	0.5	1.8	276	8.10852	1	17947.7	2	78	96.9	1	0	2	2	2	1	1	2	2	1	2	66.3	184.4	199	170	53	263	1	3	552	9.10852	40
54905	40	1	1	3	2.04	2.5	241	0.4	1.9	126.842	6.98689	1	8913.49	2	85	96.8	0	0	2	1	2	1	1	0	2	2	2	70.72	309.3	184	109	34	180	1	2	317.105	8.30882	37
54908	62	2	4	1	0.41	3	256	0.7	2	268.8	8.07039	1	10497.7	1	79	106.4	1	0	2	2	1	1	1	2	2	2	1	114.92	458	215	127	38	208	1	3	384	8.58496	43
54923	60	1	1	3	5	3.5	239	0.6	2.2	228.136	7.83375	1	3389.8	1	85	140.7	1	0	2	1	2	1	1	2	3	2	2	93.7	434.2	213	152	36	231	1	3	380.227	8.57072	43
54950	59	2	3	3	5	3.4	277	0.5	2	235.45	7.87928	1	48893.3	2	80	91.1	0	0	2	1	2	1	1	2	1	2	2	79.56	321.2	194	179	52	270	2	2	470.9	8.87928	39
54983	80	1	3	1	1.48	7.3	156	1	1.7	669.882	9.38776	1	13697	1	82	97.5	1	0	2	1	1	1	1	3	1	2	2	182.99	368.8	95	79	43	141	1	3	669.882	9.38776	19
54993	70	2	1	1	0.84	3	216	0.5	1.9	170.526	7.41385	1	6370.07	1	75	94	1	1	1	1	2	2	2	1	2	2	2	127.3	517.5	289	161	54	273	1	3	341.053	8.41385	58
55000	52	2	1	1	0.74	2.7	181	0.3	1.7	86.2412	6.4303	1	7771.43	1	81	105.5	1	1	1	1	2	1	1	0	3	2	2	50.39	273.6	255	123	39	213	1	2	287.471	8.16727	51
55015	29	2	3	2	3.69	2.4	250	0.6	2.4	150	7.22882	1	34731.9	1	86	74.4	0	0	2	2	2	1	1	1	1	2	2	61.88	226	100	128	74	222	2	1	250	7.96578	20
55018	67	1	3	3	4.12	2.4	202	0.7	2.6	130.523	7.02816	1	27871.8	2	85	91.9	1	0	1	1	2	2	1	0	1	2	2	89.28	428.3	117	108	68	199	1	3	186.462	7.54273	23
55020	47	1	3	2	3.85	4.6	198	0.7	2.6	245.215	7.93791	1	38656.8	2	81	93.2	1	0	2	1	2	2	1	2	2	2	2	101.66	463.9	123	143	47	215	2	2	350.308	8.45248	25
55054	32	1	3	3	2.86	2.6	229	0.5	1.3	229	7.8392	1	39605	1	79	98.8	0	0	2	2	2	1	1	2	2	2	2	62.76	469.9	241	139	28	215	2	1	458	8.8392	48
55057	71	2	4	3	3.32	4.5	205	0.6	1.4	395.357	8.62701	1	6896.15	1	77	105.4	1	1	2	1	2	2	1	3	3	2	2	86.63	309.3	61	117	67	196	1	3	658.929	9.36398	12
55058	58	1	1	1	1.02	3.7	274	0.3	2.2	138.245	7.11109	1	4733.31	2	87	99.2	0	0	2	2	2	1	1	0	2	2	2	90.17	434.2	208	127	35	204	2	2	460.818	8.84805	42
55086	32	2	3	3	2.31	5.5	266	0.3	2	219.45	7.77775	1	36023.2	2	82	79.2	1	0	2	2	2	1	1	1	1	2	2	56.58	232	141	145	55	228	2	1	731.5	9.51471	28
55120	55	1	4	1	2.77	3.2	195	0.4	1.9	131.368	7.03747	1	10985.5	2	82	93.6	1	0	2	2	2	2	1	0	2	2	2	88.4	362.8	134	82	51	160	1	2	328.421	8.3594	27
55138	44	2	4	3	3.69	2.5	351	0.3	2.4	109.688	6.77726	1	11596.7	1	78	89	0	0	2	2	2	2	1	0	2	2	2	80.44	356.9	78	140	66	222	2	2	365.625	8.51422	16
55146	43	2	2	3	2.15	1.7	197	0.3	2	50.235	5.65062	1	9118.39	2	77	75.2	0	0	2	2	2	1	1	0	1	2	2	52.16	196.3	211	132	41	215	2	2	167.45	7.38759	42
55152	80	2	3	1	1.92	2.9	232	0.5	2	168.2	7.39403	1	17589.3	2	77	97.8	1	0	2	1	2	2	1	1	2	2	2	106.96	386.6	121	119	57	200	1	3	336.4	8.39403	24
55170	55	2	5	3	4.12	2.9	201	0.6	1.9	184.074	7.52414	1	10730.2	2	84	103.7	1	0	2	1	2	2	2	1	3	2	2	86.63	303.3	63	86	64	163	1	2	306.789	8.26111	13
55174	70	2	4	1	2.06	4.2	301	0.4	1.5	337.12	8.39712	1	7140.77	3	86	112.7	1	1	2	2	2	1	1	2	3	2	2	164.42	452	140	125	50	203	1	3	842.8	9.71905	28
55214	38	1	1	2	0.74	5	364	0.7	1.8	707.778	9.46715	1	8103.94	3	86	108.7	0	0	2	2	2	1	1	3	3	2	2	71.6	339	213	101	25	169	1	1	1011.11	9.98173	43
55224	33	1	5	2	1.69	7.4	215	0.5	2.3	345.87	8.43408	1	6797.68	1	82	119.2	1	1	2	1	2	2	1	2	3	2	2	121.99	588.9	306	90	48	199	2	1	691.739	9.43408	61
55234	48	2	1	1	1.22	3.8	399	0.5	1.6	473.812	8.88817	1	8559.91	1	86	115.2	0	1	2	1	2	2	2	3	3	2	2	46.85	166.5	191	106	61	205	1	2	947.625	9.88817	38
55241	51	1	4	3	5	3	268	0.5	1.7	236.471	7.88552	1	9856.76	1	82	109.3	1	0	1	1	2	2	2	2	3	2	2	98.12	452	162	93	37	162	2	2	472.941	8.88552	32
55256	57	1	3	3	5	6.3	306	0.9	1.4	1239.3	10.2753	1	32777.1	1	84	118.1	1	0	2	1	2	1	2	3	3	2	2	101.66	249.8	113	98	45	166	1	2	1377	10.4273	23
55259	77	2	3	1	1.39	2.2	343	0.7	1.7	310.718	8.27946	0	9029.45	1	82	104.7	1	0	2	1	2	2	2	2	3	1	2	100.78	374.7	109	113	60	195	2	3	443.882	8.79403	22
55276	66	1	5	3	5	4.1	192	0.4	0.9	349.867	8.45066	1	33195.4	1	85	89.5	1	0	2	1	1	2	1	3	1	2	2	86.63	333.1	112	115	51	188	1	3	874.667	9.77259	22
55279	58	2	4	3	3.02	1.3	208	0.5	2.1	64.381	6.00856	1	13277	2	80	91.2	1	0	2	2	2	1	2	0	3	2	2	68.07	285.5	49	175	102	287	2	2	128.762	7.00856	10
55292	71	1	3	2	1.73	4	243	0.3	1.9	153.474	7.26185	1	16527.5	2	80	127.7	1	1	2	2	2	2	1	1	3	1	2	80.44	309.3	167	170	46	249	1	3	511.579	8.99881	33
55298	63	2	3	2	0.67	4.5	318	0.6	2.7	318	8.31288	1	10142.6	1	76	102.7	1	0	2	1	2	1	1	2	3	2	2	67.18	291.5	180	125	29	190	1	3	530	9.04985	36
55306	54	2	4	1	0.68	2.9	204	0.4	1.7	139.2	7.12102	1	12027.6	1	78	90.1	0	0	2	2	2	2	1	0	2	2	1	76.91	333.1	110	118	56	196	1	2	348	8.44294	22
55319	73	2	3	2	1.11	2.9	196	0.5	1.2	236.833	7.88773	1	20236.5	2	80	92.6	1	0	2	2	2	2	2	2	2	1	2	54.81	261.7	184	171	53	261	2	3	473.667	8.88773	37
55326	51	2	1	1	0.02	1.7	224	0.2	2.2	34.6182	5.11346	1	4857.72	2	88	99.9	1	0	2	2	2	2	2	0	2	2	2	49.5	178.4	105	170	56	247	1	2	173.091	7.43539	21
55353	45	1	4	3	5	2	223	0.4	2.1	84.9524	6.40858	1	14392.7	2	75	116.1	1	0	2	2	2	2	2	0	3	2	2	93.7	345	79	200	64	280	2	2	212.381	7.73051	16
55369	40	2	3	3	3.4	6.4	321	0.6	1.7	725.082	9.502	0	40489.2	2	83	94	0	0	2	2	2	1	1	3	2	2	2	76.02	297.4	72	109	50	173	2	2	1208.47	10.239	14
55392	75	2	3	2	1.07	3.1	197	0.4	1.8	135.711	7.0844	1	14325.7	1	87	110.5	1	0	2	1	1	1	1	0	3	1	2	64.53	356.9	214	152	47	242	1	3	339.278	8.40632	43
55413	71	1	3	2	3.08	2.2	208	0.8	2.2	166.4	7.37851	1	12837.4	1	79	105.2	0	1	2	2	2	2	1	1	2	2	2	127.3	380.7	114	69	45	137	1	3	208	7.70044	23
55423	67	1	1	1	5	4	171	0.5	1.5	228	7.83289	1	2869.38	3	86	140	1	0	2	2	2	1	1	2	3	2	2	70.72	333.1	136	133	45	205	1	3	456	8.83289	27
55451	55	1	3	1	0.85	2.6	205	0.4	1.3	164	7.35755	1	10946.8	1	83	95.1	1	0	2	1	2	1	1	1	2	2	2	68.95	261.7	100	150	50	220	2	2	410	8.67948	20
55476	42	2	2	3	4.54	2.6	230	0.4	1.6	149.5	7.224	1	8111.38	2	85	84.5	0	0	2	2	2	2	2	1	1	2	2	66.3	220.1	96	169	47	235	2	2	373.75	8.54593	19
55477	33	1	1	3	1.94	2.4	144	0.6	2	103.68	6.69599	1	10320.3	1	81	108.7	0	0	2	2	2	1	1	0	3	2	2	79.56	350.9	110	99	42	163	1	1	172.8	7.43296	22
55493	36	1	1	1	0.5	2.3	202	0.3	2	69.69	6.12288	1	10485.9	2	86	95.5	0	1	2	2	2	2	1	0	2	2	2	66.3	345	173	90	39	164	1	1	232.3	7.85985	35
55495	47	1	3	3	5	2.9	187	0.6	1.4	232.414	7.86055	1	35456.7	2	76	91	1	0	2	2	2	1	1	2	2	2	2	75.14	356.9	100	130	49	199	1	2	387.357	8.59752	20
55515	36	1	3	1	3.23	5.1	353	0.5	1.4	642.964	9.32859	1	50379.9	1	83	111.6	1	0	2	1	2	1	1	3	3	2	2	71.6	285.5	139	194	45	267	1	1	1285.93	10.3286	28
55536	53	2	1	1	1.93	3.2	274	0.4	2.9	120.938	6.91812	1	5917	1	87	90.2	0	0	2	2	2	2	1	0	2	2	2	53.92	291.5	112	120	77	219	2	2	302.345	8.24005	22
55544	80	2	3	2	4.92	3.7	202	0.4	1.8	166.089	7.37581	1	14875.9	1	77	100.9	1	0	2	2	2	2	2	1	2	1	2	97.24	362.8	219	157	58	259	1	3	415.222	8.69774	44
55555	58	1	4	1	1.44	2.2	317	0.4	1.3	214.585	7.7454	1	8902.79	1	78	116.3	1	1	2	1	2	2	2	1	3	2	2	102.54	475.8	72	68	41	123	1	2	536.462	9.06733	14
55620	40	1	1	3	0.85	5.4	297	0.5	1.9	422.053	8.72128	1	7886.16	1	81	105.9	0	0	2	2	2	2	2	3	3	2	2	83.1	386.6	147	168	32	229	2	2	844.105	9.72128	29
55662	65	1	3	3	5	2.6	183	0.5	2	118.95	6.89421	1	26470.8	1	77	120.3	1	1	2	2	2	1	1	0	3	2	2	87.52	362.8	106	128	58	207	1	3	237.9	7.89421	21
55664	62	1	3	2	4.1	2.5	248	0.6	2.2	169.091	7.40166	1	30043.7	2	76	103.6	1	0	2	2	2	1	1	1	2	2	2	72.49	386.6	79	109	62	187	1	3	281.818	8.13862	16
55685	60	1	3	3	4.67	5.3	163	0.7	1.7	355.724	8.47461	1	28153.2	2	81	125.7	1	0	2	2	2	2	1	3	3	1	2	76.91	362.8	93	87	48	154	1	3	508.176	8.98919	19
55709	59	1	4	2	4.2	2.7	215	0.4	2.4	96.75	6.59619	1	11756.1	2	83	91.3	0	0	2	2	2	1	1	0	1	2	2	83.1	220.1	56	122	45	178	1	2	241.875	7.91812	11
55763	77	2	2	3	0.08	3.3	225	0.5	1.3	285.577	8.15774	1	5037.7	1	78	87.3	1	0	1	2	1	2	2	2	2	2	1	85.75	362.8	226	155	48	248	1	3	571.154	9.15774	45
55780	61	2	3	1	1.09	5.2	249	0.7	2.6	348.6	8.44543	1	11979.8	2	75	104.9	1	0	1	2	1	1	1	2	3	2	2	72.49	273.6	358	89	36	197	1	3	498	8.96	72
55783	52	2	3	3	5	6.3	340	0.5	2.6	411.923	8.68623	1	38170.4	1	79	91.8	0	0	2	2	2	2	1	3	2	2	2	84.86	368.8	116	130	74	227	2	2	823.846	9.68623	23
55798	80	2	3	2	4.62	4.3	224	0.6	2.4	240.8	7.91169	1	17487.6	1	77	100.4	1	1	2	1	2	2	1	2	2	1	2	80.44	398.5	91	117	40	175	1	3	401.333	8.64866	18
55812	72	1	3	3	5	5	194	0.8	1.6	485	8.92184	1	16351.7	2	81	99.9	1	0	1	2	2	1	1	3	2	2	2	83.1	356.9	71	68	51	133	1	3	606.25	9.24377	14
55822	54	2	3	1	1.09	6.6	238	0.7	3.5	314.16	8.29536	1	13632.8	2	75	86.2	1	0	2	2	1	1	2	2	1	2	2	92.82	374.7	74	94	62	171	1	2	448.8	8.80993	15
55844	52	2	3	2	0.42	2.5	153	0.7	1.6	167.344	7.38667	1	8480.63	1	80	93.5	1	0	1	1	2	1	1	1	1	1	1	59.23	327.1	43	89	130	228	2	2	239.062	7.90124	9
55849	57	1	3	2	3.05	6.5	433	0.8	2	1125.8	10.1367	1	49296.5	2	80	129	1	1	2	2	2	1	1	3	3	2	2	66.3	327.1	262	110	39	201	1	2	1407.25	10.4587	52
55885	54	2	5	1	1.37	3.1	232	0.5	2.9	124	6.9542	1	11866.2	2	77	97.5	0	1	2	1	2	1	1	0	2	2	2	50.39	458	183	130	37	204	1	2	248	7.9542	37
55915	63	1	4	2	3.42	4.9	222	0.8	2.3	378.365	8.56364	1	5952.28	2	78	101.3	0	0	2	1	1	1	1	3	2	2	2	116.69	410.4	80	90	42	148	1	3	472.957	8.88556	16
55921	80	1	3	1	1.65	4.1	166	0.6	2.4	170.15	7.41066	1	12783.4	2	80	107.2	0	0	2	1	2	1	1	1	2	2	2	91.94	279.6	114	110	55	188	1	3	283.583	8.14763	23
55941	70	2	4	2	2.31	2.4	136	0.3	1.7	57.6	5.848	1	7774.47	1	88	104.5	1	1	2	1	2	1	1	0	2	2	2	73.37	380.7	234	116	96	259	1	3	192	7.58496	47
55965	63	2	4	3	1.62	4.5	288	0.4	1.9	272.842	8.09192	1	8693.2	1	82	94.5	1	1	2	1	2	2	1	2	2	2	2	53.04	333.1	115	159	41	223	1	3	682.105	9.41385	23
55972	63	2	3	3	5	2.1	284	0.5	2.3	129.652	7.0185	1	29960.4	2	77	76.2	0	0	2	2	2	1	1	0	1	2	2	63.65	243.9	85	147	89	253	2	3	259.304	8.0185	17
55993	73	2	3	3	4.26	2.9	199	0.7	1.9	212.616	7.7321	1	20381.7	1	85	89.1	1	0	2	1	1	2	2	1	1	2	2	93.7	386.6	241	130	48	226	1	3	303.737	8.24668	48
55998	80	2	3	3	1.75	2.8	410	0.4	1.2	382.667	8.57994	1	13408.5	1	88	85	1	0	2	1	2	2	2	3	1	1	2	93.7	226	81	84	67	167	1	3	956.667	9.90187	16
56072	74	1	4	3	2.04	3	147	0.5	0.9	245	7.93664	1	8522.16	2	83	119.8	1	0	2	2	1	1	1	2	3	2	1	182.1	565.1	91	54	58	130	1	3	490	8.93664	18
56126	44	2	5	3	1.09	6.5	322	0.7	2.2	665.955	9.37928	1	7572.77	1	79	92.4	1	0	2	2	2	1	2	3	2	2	2	54.81	273.6	121	134	72	230	1	2	951.364	9.89385	24
56160	80	2	1	1	1.34	3	263	0.5	1.5	263	8.03892	1	5335.01	1	81	97.9	1	0	2	2	2	2	2	2	2	1	2	76.02	315.2	111	146	72	240	1	3	526	9.03892	22
56164	62	2	5	3	0.92	6.1	358	0.7	2.6	587.946	9.19954	1	12337	1	86	111.3	1	0	2	1	1	2	1	3	3	1	2	61.88	398.5	92	168	64	250	1	3	839.923	9.71411	18
56193	31	2	1	3	5	4.2	128	0.3	1	161.28	7.33342	1	9081.57	2	85	99.4	0	0	2	1	2	2	1	1	3	2	2	68.07	279.6	67	94	48	155	2	1	537.6	9.07039	13
56206	54	1	3	2	1.16	5.5	304	0.6	2.2	456	8.83289	0	13487.7	1	83	105.5	1	0	2	2	1	1	1	3	2	2	2	77.79	440.2	78	101	46	163	2	2	760	9.56986	16
56224	70	2	4	3	0.94	1.5	232	0.5	2	87	6.44294	1	7259.64	2	87	108	1	0	2	1	2	2	2	0	3	2	2	80.44	226	78	97	67	180	1	3	174	7.44294	16
56232	38	2	3	1	1.31	5.8	337	0.9	2.5	703.656	9.45873	1	27482.5	2	80	96.7	0	0	2	1	2	1	1	3	3	2	2	72.49	362.8	90	198	48	264	2	1	781.84	9.61073	18
56235	55	2	4	3	1.92	2	299	0.5	2.6	115	6.84549	1	14438.7	2	78	86.2	0	0	2	2	2	1	2	0	2	2	2	62.76	249.8	83	132	76	225	2	2	230	7.84549	17
56236	80	2	3	2	1.96	5.7	340	1	3.1	625.161	9.28808	1	14969.9	1	80	112.1	1	1	1	2	2	2	2	3	3	2	2	76.91	368.8	213	147	68	258	1	3	625.161	9.28808	43
56254	59	2	3	1	1.11	5.2	236	0.4	2.4	204.533	7.67619	1	11678.1	2	76	87.9	1	1	1	2	2	1	1	1	1	2	1	43.32	291.5	121	103	43	170	2	2	511.333	8.99812	24
56265	50	2	3	3	5	2.6	175	0.3	1.3	105	6.71425	1	35013.4	1	76	103	0	0	2	1	2	2	1	0	2	2	2	61	279.6	99	198	57	275	1	2	350	8.45121	20
56275	75	1	3	3	5	2.5	221	0.3	1.6	103.594	6.69479	1	16692.4	2	78	113.4	1	0	2	2	2	1	1	0	2	1	2	94.59	428.3	62	103	67	182	1	3	345.312	8.43176	12
56288	43	1	1	1	1.19	4.1	251	0.5	3.3	155.924	7.2847	1	7963.71	2	86	120.5	1	1	2	2	2	1	1	1	3	2	2	77.79	404.5	212	81	31	154	2	2	311.848	8.2847	42
56309	80	2	3	3	3.09	3.1	316	0.5	1.1	445.273	8.79855	1	16837.6	2	85	88.3	1	0	2	1	2	2	1	3	1	1	2	58.34	350.9	196	129	79	247	2	3	890.545	9.79855	39
56318	80	2	3	3	1.9	5.1	192	0.5	0.9	544	9.08746	1	19198.3	2	75	65.3	1	0	2	1	2	2	2	3	1	1	1	125.53	350.9	108	113	59	194	1	3	1088	10.0875	22
56332	36	1	3	1	0.3	4.4	243	0.8	3	285.12	8.15543	1	8231.96	2	81	115.8	1	0	2	2	2	1	1	2	3	2	2	80.44	374.7	350	98	32	200	2	1	356.4	8.47735	70
56336	36	1	3	3	3.4	1.5	176	0.4	2.2	48	5.58496	1	45427.9	2	83	89.6	0	0	2	2	2	2	1	0	1	2	2	79.56	303.3	88	88	27	133	2	1	120	6.90689	18
56355	67	1	4	3	5	2	193	0.3	2	57.9	5.85549	1	7467.7	2	82	103	1	0	2	1	2	1	1	0	2	1	2	109.62	410.4	85	170	61	248	2	3	193	7.59246	17
56365	58	2	2	3	4.64	4.7	235	0.7	1	773.15	9.5946	1	4331.39	1	88	87.6	0	0	2	1	2	1	1	3	1	2	2	65.42	255.8	91	119	71	208	2	2	1104.5	10.1092	18
56380	62	1	2	1	1.09	3.7	194	0.4	1.3	220.862	7.787	1	3870.14	1	75	124	1	1	2	1	2	1	2	1	3	2	2	70.72	392.6	332	118	27	211	1	3	552.154	9.10893	66
56382	69	1	3	2	2.64	3.6	233	0.6	1.8	279.6	8.12722	1	28593.2	1	76	100.4	0	1	2	2	2	1	1	2	1	1	2	92.82	356.9	242	99	32	179	1	3	466	8.86419	48
56399	69	2	3	3	5	3	219	0.5	1.9	172.895	7.43375	1	30483.3	2	78	77.7	0	0	2	1	2	1	1	1	1	1	2	58.34	291.5	55	84	95	190	1	3	345.789	8.43375	11
56426	36	2	3	3	2.71	4.4	233	0.5	1.5	341.733	8.41673	0	29152.5	2	83	90.8	0	0	2	2	2	1	1	2	2	2	2	68.07	190.3	55	97	59	167	2	1	683.467	9.41673	11
56439	52	2	4	1	0.76	2.1	238	0.4	2.4	83.3	6.38024	1	13122.4	2	83	115.3	1	0	2	1	2	2	1	0	3	2	2	76.02	475.8	89	99	55	172	1	2	208.25	7.70217	18
56450	56	2	2	1	1.24	4.6	255	0.6	3.1	227.032	7.82675	1	6249.47	1	76	102	1	0	2	2	2	1	1	2	3	2	2	56.58	327.1	143	164	52	245	1	2	378.387	8.56372	29
56456	80	1	3	1	1.65	3.7	136	0.5	1.6	157.25	7.29692	1	4759.2	1	80	110.4	1	1	2	1	2	1	1	1	3	2	2	76.91	368.8	96	86	36	141	1	3	314.5	8.29692	19
56500	80	1	3	1	0.89	4.7	175	0.5	1.2	342.708	8.42084	1	5887.59	1	77	104.2	1	1	1	1	1	1	1	2	3	1	2	153.82	469.9	108	98	47	167	1	3	685.417	9.42084	22
56536	67	2	3	2	2.75	2.3	231	0.3	1.6	99.6188	6.63835	1	36458.4	1	87	102.4	0	0	2	2	2	2	1	0	2	2	2	85.75	404.5	147	186	56	271	1	3	332.062	8.37531	29
56573	74	1	3	2	1.29	4.9	263	0.9	1.9	610.437	9.2537	1	6169.6	2	80	113.6	1	0	2	2	2	1	1	3	2	2	2	92.82	398.5	134	138	79	244	1	3	678.263	9.4057	27
56591	80	2	3	3	3.69	2.6	177	0.5	2	115.05	6.84612	1	14975.6	1	77	75.5	1	0	2	1	2	2	2	0	1	2	2	56.58	184.4	81	100	81	197	1	3	230.1	7.84612	16
56597	48	1	3	3	5	3.7	292	0.5	1.9	284.316	8.15135	1	41689.6	2	77	80.1	0	1	2	2	2	1	1	2	1	2	2	69.84	333.1	106	83	43	147	1	2	568.632	9.15135	21
56599	70	1	2	1	2.75	7.6	244	0.8	2.4	618.133	9.27177	1	6619.83	1	75	118.2	1	1	2	2	2	2	2	3	3	2	2	101.66	374.7	268	54	42	150	1	3	772.667	9.5937	54
56627	80	2	3	1	1.58	4.4	155	0.4	1.1	248	7.9542	1	18001.6	1	82	106.5	1	1	2	2	2	2	2	2	2	2	1	127.3	487.7	309	78	39	179	1	3	620	9.27612	62
56648	62	2	3	3	5	2.4	230	0.6	1.4	236.571	7.88613	1	22345.4	3	86	84.2	0	0	2	2	2	2	1	2	1	2	2	62.76	190.3	69	124	85	223	2	3	394.286	8.6231	14
56652	62	1	1	1	0.66	3.7	262	0.5	1.3	372.846	8.54244	1	4053.63	1	75	106.1	1	1	2	2	2	1	1	3	2	2	2	170.61	362.8	199	84	50	174	1	3	745.692	9.54244	40
56660	45	2	3	3	2.49	3.9	352	0.4	2	274.56	8.10098	1	26924	1	80	123.2	1	0	2	2	2	2	1	2	3	2	2	53.92	333.1	125	170	48	243	2	2	686.4	9.42291	25
56665	46	1	3	3	5	5.6	198	0.8	2.6	341.169	8.41434	1	29205.4	1	80	137.5	1	1	2	2	2	1	1	2	3	2	1	79.56	416.4	240	134	35	217	1	2	426.462	8.73627	48
56690	62	1	3	3	1.09	4	259	0.7	2.3	315.304	8.3006	1	9960.09	2	75	102.3	0	0	2	1	2	1	2	2	1	2	2	70.72	261.7	104	144	47	212	2	3	450.435	8.81517	21
56710	71	2	3	2	2.75	2.9	218	0.6	1.6	237.075	7.8892	1	14531.1	3	86	90.4	1	0	2	1	2	1	1	2	2	2	2	88.4	249.8	57	149	70	230	1	3	395.125	8.62617	11
56725	73	1	3	2	0.54	3.2	185	0.4	1.1	215.273	7.75002	1	13162	2	76	126	1	1	2	2	2	2	1	1	3	1	2	99.89	499.6	239	136	40	224	1	3	538.182	9.07195	48
56751	47	1	2	3	5	5.5	239	0.8	1.8	584.222	9.19037	1	8931.74	1	86	103	0	0	2	2	2	1	1	3	3	2	2	76.02	350.9	123	154	51	230	2	2	730.278	9.5123	25
56766	75	2	3	2	2.61	3.4	182	0.3	1.3	142.8	7.15785	1	9644.86	2	81	117.5	1	1	2	1	2	1	2	1	3	1	2	74.26	261.7	140	118	66	212	1	3	476	8.89482	28
56767	67	2	1	1	3.09	5.6	166	0.4	1.7	218.729	7.773	1	2509.42	2	86	89.2	1	0	2	1	2	1	1	1	2	2	2	62.76	249.8	130	110	80	216	1	3	546.824	9.09493	26
56791	56	1	4	2	1.02	3.6	201	0.7	1.2	422.1	8.72144	1	9866.78	2	87	112.4	1	0	2	2	2	2	1	3	3	2	1	144.09	321.2	88	116	53	187	1	2	603	9.23601	18
56827	53	1	2	1	0.88	4.2	283	0.4	2.7	176.089	7.46016	1	9189.02	1	75	126.1	1	1	2	2	2	1	2	1	3	2	2	114.92	469.9	249	108	50	208	1	2	440.222	8.78209	50
56890	75	1	3	3	4.94	4	292	0.6	2.4	292	8.18982	1	15455	1	76	108.1	0	0	2	2	2	2	1	2	2	2	2	84.86	273.6	104	176	53	250	2	3	486.667	8.92679	21
56902	45	1	3	3	0.28	3.7	202	0.5	1.9	196.684	7.61974	1	7337.25	1	89	96.9	0	0	2	2	2	1	1	1	2	2	2	79.56	350.9	113	141	66	230	2	2	393.368	8.61974	23
56908	59	2	3	1	2.22	2.6	306	0.6	1.7	280.8	8.1334	1	35971.8	1	80	116.1	1	0	2	1	2	1	1	2	3	2	2	73.37	345	110	167	57	246	1	2	468	8.87036	22
56913	40	2	4	3	4.62	2.7	223	0.3	1.3	138.946	7.11838	1	14280	2	76	92.4	1	0	2	1	2	2	1	0	3	2	2	50.39	237.9	123	172	63	260	2	2	463.154	8.85535	25
56954	75	2	4	3	3.09	5.3	240	0.3	2.2	173.455	7.43841	1	6692.21	1	84	103	1	1	2	1	2	1	2	1	3	2	2	71.6	309.3	88	68	81	167	1	3	578.182	9.17538	18
56955	80	2	3	1	3.14	3.7	285	0.5	1.8	292.917	8.19435	1	13508.3	1	80	95.5	1	0	2	2	2	2	1	2	2	2	2	81.33	309.3	190	138	34	210	1	3	585.833	9.19435	38
56956	59	1	3	1	1.03	3.3	227	0.6	1.5	299.64	8.22709	1	9976.85	2	76	113.5	0	1	2	2	2	1	1	2	2	2	2	44.2	327.1	229	126	48	220	1	2	499.4	8.96405	46
56974	50	2	3	3	0.66	2.7	213	0.4	2.1	109.543	6.77535	1	11409.1	1	77	87.9	0	0	2	2	2	1	1	0	2	2	2	71.6	232	35	127	68	202	2	2	273.857	8.09728	7
56988	63	2	3	3	2.31	6.6	282	0.6	1.8	620.4	9.27705	1	36641	1	83	132.7	0	1	2	2	2	2	1	3	3	2	1	79.56	356.9	190	95	36	169	1	3	1034	10.014	38
57034	64	2	5	3	1.01	1.7	151	0.5	2	64.175	6.00394	1	10307.1	2	85	91.7	1	0	2	2	2	1	1	0	2	2	2	69.84	374.7	199	143	59	242	1	3	128.35	7.00394	40
57036	48	2	3	2	1.11	2.1	186	0.4	1.8	86.8	6.43962	1	9054.28	1	77	89.9	0	0	1	2	2	2	1	0	1	2	2	67.18	315.2	65	121	75	209	2	2	217	7.76155	13
57050	78	1	2	3	4.37	2.7	138	0.3	1.3	85.9846	6.42601	1	5725.31	2	77	115.2	1	1	2	2	2	1	1	0	3	2	2	118.46	475.8	119	100	53	177	1	3	286.615	8.16297	24
57063	78	2	4	1	2.16	1.9	235	0.5	2.7	82.6852	6.36956	1	10274.6	2	80	100.8	1	0	2	1	2	2	2	0	3	2	2	110.5	380.7	118	106	79	209	1	3	165.37	7.36956	24
57079	73	2	2	3	1.29	4.6	234	0.6	1.7	379.906	8.5695	1	5057.48	1	81	85.3	1	0	2	1	2	1	1	3	1	2	2	68.95	255.8	191	125	51	214	2	3	633.176	9.30646	38
57106	80	2	3	1	1.65	3.3	258	0.8	2.5	272.448	8.08984	1	10236.7	1	80	96.2	1	0	1	1	2	2	2	2	3	2	2	86.63	386.6	298	166	49	275	1	3	340.56	8.41177	60
57113	56	1	2	1	4.59	2.5	214	0.3	1.1	145.909	7.18893	1	5932.33	2	77	98.8	0	0	2	1	2	1	1	1	2	2	2	77.79	374.7	108	75	40	137	1	2	486.364	8.92589	22
57119	60	1	3	3	5	4	249	0.5	1.6	311.25	8.28193	1	24196.3	2	76	107	1	0	2	2	2	2	1	2	3	1	2	83.98	315.2	44	84	66	159	1	3	622.5	9.28193	9
57120	65	2	2	1	1.72	3.6	299	0.6	3.2	201.825	7.65696	1	2951.98	2	77	104.8	1	1	2	1	2	2	2	1	3	2	2	55.69	279.6	72	133	82	229	1	3	336.375	8.39393	14
57136	49	1	3	3	3.51	3.8	182	0.6	2.8	148.2	7.2114	1	42324.4	2	80	117	0	0	1	2	2	1	1	1	3	2	2	87.52	452	178	63	31	130	1	2	247	7.94837	36
57149	22	1	3	3	0.92	3.2	205	0.6	2.8	140.571	7.13516	1	53962.1	1	79	118.1	1	0	2	2	2	2	1	0	3	2	2	86.63	475.8	118	146	44	214	2	1	234.286	7.87213	24
57165	48	1	4	2	1.36	2.7	284	0.6	2.2	209.127	7.70824	1	12657.9	2	80	96.6	1	0	2	2	2	1	1	1	2	2	2	91.05	410.4	93	79	47	145	1	2	348.545	8.4452	19
57214	41	1	3	3	2.27	3.6	214	0.5	2.8	137.571	7.10404	1	35749.3	2	79	127	0	0	2	2	2	1	1	0	3	2	2	74.26	350.9	326	161	39	265	2	2	275.143	8.10404	65
57238	80	1	3	2	3.09	5.4	251	0.9	0.7	1742.66	10.7671	1	10552	2	76	110.7	1	0	1	1	2	2	2	3	3	1	2	114.04	440.2	82	57	44	117	1	3	1936.29	10.9191	16
57270	73	2	4	3	2.49	1.5	274	0.2	2	41.1	5.36107	1	7137.83	2	84	89	1	1	2	1	2	2	2	0	2	2	2	69.84	321.2	66	138	76	227	1	3	205.5	7.68299	13
57291	79	2	3	2	3.09	4	307	0.7	1.4	614	9.26209	1	15528.5	1	80	93.2	1	0	2	1	2	2	2	3	2	2	2	144.98	392.6	122	119	39	182	1	3	877.143	9.77667	24
57295	40	1	3	3	1.37	3.5	174	0.4	1.4	174	7.44294	1	9719.65	2	77	76.5	0	0	2	2	2	2	1	1	1	2	2	91.94	249.8	50	131	59	200	2	2	435	8.76487	10
57302	68	1	3	3	1.51	4.1	238	0.6	1.3	450.369	8.81496	1	26130.5	1	80	130.6	1	1	2	1	1	1	1	3	3	2	2	86.63	505.6	79	67	33	116	1	3	750.615	9.55193	16
57309	66	2	3	2	1.51	5.8	299	0.9	2	780.39	9.60805	1	26676.9	1	80	85	1	0	2	2	2	1	1	3	2	2	2	69.84	226	96	95	60	174	1	3	867.1	9.76005	19
57330	69	2	1	1	0.39	4.9	242	0.3	0.9	395.267	8.62668	1	3557.98	1	75	115	1	1	2	1	2	2	2	3	3	2	2	100.78	535.3	96	110	40	169	1	3	1317.56	10.3636	19
57343	58	1	4	3	2.47	4	209	0.6	1.7	295.059	8.20486	1	9874.62	1	82	118.4	1	1	2	1	2	2	2	2	3	2	2	73.37	279.6	89	153	41	212	1	2	491.765	8.94182	18
57361	30	2	1	2	1.55	4.3	264	0.4	2.6	174.646	7.44829	1	7144.22	1	79	81.4	0	0	2	2	2	2	2	1	1	2	2	45.97	315.2	146	177	51	257	2	1	436.615	8.77022	29
57369	56	1	1	1	0.54	3.2	197	0.5	2.5	126.08	6.9782	1	4660.64	2	86	120.4	0	1	2	2	2	1	1	0	3	2	2	55.69	398.5	126	160	41	226	2	2	252.16	7.9782	25
57382	61	1	3	2	1.58	3.6	169	0.5	1.6	190.125	7.5708	1	24718	1	84	108.1	1	0	2	1	2	1	2	1	2	2	2	85.75	297.4	88	82	56	156	1	3	380.25	8.5708	18
57383	70	1	3	3	4.62	5.7	174	0.8	1.8	440.8	8.78398	1	14491.1	2	89	92	0	0	1	1	2	1	1	3	2	2	2	87.52	321.2	61	59	50	121	1	3	551	9.10591	12
57384	64	2	1	1	0.74	4	205	0.6	2.4	205	7.67948	1	2487.83	1	88	137.5	1	0	2	1	2	1	2	1	3	2	2	52.16	255.8	208	104	39	185	1	3	341.667	8.41645	42
57392	33	1	5	3	3.49	3.6	124	0.3	2.2	60.8727	5.92772	1	35883.5	1	85	99.9	0	0	2	2	2	2	1	0	2	2	2	78.68	392.6	84	131	34	182	2	1	202.909	7.66469	17
57393	67	1	2	2	0.64	2.6	193	0.6	1.9	158.463	7.308	1	3866.55	2	78	92.2	0	0	2	2	2	1	1	1	2	2	2	73.37	356.9	202	120	36	196	1	3	264.105	8.04497	40
57441	72	1	3	3	4.46	6.9	235	0.9	2.8	521.196	9.02568	1	15861.3	1	76	142	1	0	1	1	2	1	1	3	3	2	2	94.59	386.6	200	146	60	246	1	3	579.107	9.17769	40
57460	60	2	1	1	0.66	4.2	319	0.3	2.3	174.757	7.4492	1	3803.79	1	75	100	1	1	2	1	2	1	2	1	3	2	2	52.16	249.8	195	106	57	202	1	3	582.522	9.18617	39
57472	57	1	5	3	5	4	203	0.5	2.2	184.545	7.52783	1	8978.98	1	85	111	1	0	2	2	2	2	2	1	3	2	2	106.08	428.3	181	213	43	292	2	2	369.091	8.52783	36
57478	68	2	1	2	1.77	5	240	0.3	2.1	171.429	7.42146	1	2263.5	3	86	89.4	1	0	2	2	2	1	1	1	2	2	2	70.72	339	113	74	45	142	1	3	571.429	9.15843	23
57489	58	1	3	2	2.13	5.2	220	0.7	3.7	216.432	7.75777	1	25287.7	1	80	99.3	0	1	2	1	2	1	2	1	2	2	2	93.7	350.9	109	101	42	165	1	2	309.189	8.27235	22
57512	55	2	1	1	1.69	4.2	171	0.5	2.6	138.115	7.10973	1	5913.85	2	87	99	1	1	2	2	2	2	1	0	3	2	2	61.88	350.9	134	87	38	152	1	2	276.231	8.10973	27
57537	40	1	3	1	0.92	3.1	255	0.8	2.8	225.857	7.81927	1	7446.26	1	80	121.7	1	0	2	2	2	1	1	2	3	2	2	91.05	386.6	275	120	31	206	1	2	282.321	8.14119	55
57570	67	2	3	3	4.62	2.5	274	0.6	2.9	141.724	7.14694	1	23319.1	1	84	73.2	1	0	2	1	2	1	1	0	1	1	2	78.68	232	108	161	76	259	2	3	236.207	7.88391	22
57596	77	1	3	3	2.73	3.5	167	0.8	1.5	311.733	8.28417	1	16394.9	2	88	91.6	0	0	2	2	2	1	1	2	1	2	2	87.52	267.7	65	133	79	225	1	3	389.667	8.6061	13
57601	41	1	4	3	5	4	177	0.6	2	212.4	7.73064	1	12055.1	1	82	102.5	1	0	2	1	2	2	1	1	3	2	2	111.38	321.2	70	159	60	233	1	2	354	8.46761	14
57606	54	2	3	3	5	4.1	289	0.5	1.9	311.816	8.28455	1	37022.2	1	80	124.8	0	0	2	2	2	2	1	2	3	2	2	75.14	291.5	127	121	74	220	1	2	623.632	9.28455	25
57624	63	2	4	3	5	3.1	356	0.4	2.3	191.93	7.58444	1	9508.6	2	80	103.2	1	0	2	1	2	2	2	1	3	2	2	71.6	356.9	87	185	67	269	1	3	479.826	8.90637	17
57653	77	1	3	1	4.26	4.5	150	1	3.1	217.742	7.76648	1	25575.4	1	83	111.2	1	0	1	1	1	1	1	1	3	2	2	63.65	291.5	56	95	81	187	1	3	217.742	7.76648	11
57667	53	2	5	2	0.82	4.1	167	0.5	2.5	136.94	7.0974	1	10452.7	2	87	99.5	1	0	2	1	2	2	1	0	2	2	2	76.02	291.5	202	154	51	245	1	2	273.88	8.0974	40
57669	77	1	2	3	1.85	3	180	0.4	2.1	102.857	6.6845	1	5844.82	2	87	116	1	0	2	1	2	2	2	0	3	2	2	104.31	327.1	72	75	86	175	1	3	257.143	8.00643	14
57689	54	1	3	3	5	4	223	0.9	1.1	729.818	9.51139	1	37104.2	1	77	107.3	0	0	2	2	2	2	1	3	2	2	2	91.05	374.7	72	139	62	215	1	2	810.909	9.6634	14
57697	80	2	3	3	5	2.2	101	0.5	1.2	92.5833	6.53268	1	21438.1	1	81	73.7	1	0	1	1	1	2	2	0	1	2	1	175.03	553.2	69	165	108	287	1	3	185.167	7.53268	14
57734	69	1	4	1	1.2	3.5	182	0.5	2.3	138.478	7.11352	1	5038.87	1	78	104.2	1	0	2	2	2	2	1	0	2	2	2	93.7	446.1	79	119	43	178	1	3	276.957	8.11352	16
57737	68	1	2	3	1.59	2.7	192	0.4	2.5	82.944	6.37407	1	3319.32	1	88	104.4	1	0	1	2	2	1	1	0	2	2	2	88.4	362.8	103	117	60	198	1	3	207.36	7.69599	21
57751	36	2	4	3	0.66	4.3	313	0.4	2.2	244.709	7.93492	1	14184.9	2	84	93.6	0	0	2	2	2	2	1	2	3	2	2	68.95	267.7	91	142	63	223	2	1	611.773	9.25685	18
57753	74	1	3	1	5	4.4	279	0.7	2.1	409.2	8.67666	1	4645.54	2	81	89.7	0	0	2	1	2	1	1	3	1	2	2	69.84	297.4	149	95	38	163	1	3	584.571	9.19124	30
57762	67	2	4	2	1	3	244	0.3	1.3	168.923	7.40022	1	9704.74	1	80	98.8	1	0	2	2	2	2	2	1	3	2	2	67.18	208.2	114	134	63	220	2	3	563.077	9.13719	23
57771	21	1	3	3	4.27	3.8	254	0.6	2.5	231.648	7.85579	0	20279.7	2	77	82	0	0	2	2	2	2	1	2	2	2	2	83.1	392.6	71	96	44	154	2	1	386.08	8.59276	14
57780	65	1	3	1	1.09	6.5	285	0.8	0.9	1646.67	10.6853	1	10978.6	2	80	123.4	1	0	2	2	2	1	1	3	3	1	2	68.95	452	156	134	38	203	1	3	2058.33	11.0073	31
57782	28	1	4	2	3.4	2.8	387	0.5	2.1	258	8.01123	1	13800.9	2	86	103.6	0	0	2	2	2	2	2	2	3	2	2	91.05	339	79	166	54	236	2	1	516	9.01123	16
57797	64	2	3	1	1.24	2.3	185	0.5	1.6	132.969	7.05494	1	31128.3	2	76	104	1	1	1	1	2	2	1	0	3	1	1	74.26	255.8	163	122	45	200	1	3	265.938	8.05494	33
57800	62	1	3	2	5	2.8	214	0.6	1	359.52	8.48993	1	29322.3	2	76	101.5	1	0	2	1	2	1	1	3	3	2	2	80.44	380.7	248	156	37	243	2	3	599.2	9.22689	50
57802	76	1	3	3	2.75	6.1	167	0.7	1	713.09	9.47794	1	15967.3	1	77	90.3	1	1	1	2	2	2	2	3	1	1	2	111.38	237.9	103	98	52	171	1	3	1018.7	9.99251	21
57819	56	2	3	2	1.72	4	317	0.3	2.8	135.857	7.08595	1	11851.9	2	83	97.2	1	0	2	1	2	1	1	0	1	1	2	59.23	339	154	139	33	203	2	2	452.857	8.82291	31
57842	73	1	4	3	4.46	2.1	124	0.6	1.7	91.9059	6.52209	1	6496.09	2	84	107.5	1	0	1	1	2	1	1	0	3	2	2	97.24	380.7	90	95	45	158	1	3	153.176	7.25905	18
57848	65	1	2	1	0.82	3.9	143	0.6	1.5	223.08	7.80142	1	3533.11	1	85	108.9	0	0	2	1	2	1	1	2	3	2	2	65.42	416.4	165	112	46	191	1	3	371.8	8.53838	33
57855	77	2	3	3	2.77	5.7	394	0.6	2.1	641.657	9.32566	1	18367.8	2	77	97.5	1	1	1	2	2	1	1	3	3	2	2	74.26	356.9	110	60	44	126	1	3	1069.43	10.0626	22
57889	39	2	3	3	4.99	4.7	195	0.4	2.1	174.571	7.44767	1	30731.7	1	77	108.8	0	0	2	1	2	1	1	1	3	2	2	62.76	291.5	171	154	52	240	1	1	436.429	8.7696	34
57892	53	1	4	1	4.92	2	243	0.8	1.7	228.706	7.83735	1	9170.44	1	79	95.9	1	1	2	2	2	1	1	2	2	2	2	88.4	202.2	76	90	46	151	1	2	285.882	8.15928	15
57934	74	2	3	3	5	5.6	290	0.5	1.8	451.111	8.81734	1	19084.8	1	81	94.3	1	0	2	1	2	1	2	3	2	1	2	69.84	255.8	141	96	71	195	1	3	902.222	9.81734	28
57936	52	2	3	3	3.42	3.8	328	0.6	2.1	356.114	8.4762	1	40326	1	75	95.1	0	0	2	2	2	2	1	3	2	2	2	68.07	249.8	71	149	99	262	2	2	593.524	9.21316	14
57977	53	1	3	3	2.75	3.9	314	0.7	1.9	451.168	8.81752	1	42427	2	76	109.5	1	0	2	2	2	1	1	3	2	2	2	93.7	452	112	156	54	232	1	2	644.526	9.3321	22
57986	50	1	3	3	5	2.4	217	0.5	1.1	236.727	7.88708	1	37294.8	2	85	90.7	0	0	2	2	2	2	1	2	2	2	2	77.79	267.7	70	120	51	185	1	2	473.455	8.88708	14
57992	74	2	3	1	0.11	4.5	154	0.5	0.9	385	8.58871	1	10764	2	75	110	1	1	2	1	2	1	2	3	3	2	1	127.3	380.7	79	107	42	165	2	3	770	9.58871	16
58028	57	1	4	3	5	3.9	217	0.2	0.9	188.067	7.5551	1	10678	2	83	93.3	0	0	2	2	2	2	1	1	2	2	2	92.82	267.7	84	168	56	241	1	2	940.333	9.87703	17
58048	40	1	3	2	0.89	4.3	172	0.5	2.4	154.083	7.26757	1	8676.45	2	80	105.6	1	0	2	2	2	1	1	1	2	2	2	87.52	333.1	358	140	22	234	1	2	308.167	8.26757	72
58088	49	2	1	1	0.74	5.8	252	0.7	2.4	426.3	8.73573	1	11330.8	1	81	106.3	1	1	2	1	2	2	2	3	3	2	2	48.62	285.5	334	100	40	207	1	2	609	9.2503	67
58130	40	1	3	3	3.11	5.4	232	0.5	3.1	202.065	7.65867	1	37294.6	2	79	117.4	1	0	1	2	2	1	1	1	3	2	2	86.63	458	206	148	44	233	1	2	404.129	8.65867	41
58135	70	2	3	2	1.58	4.6	322	0.4	2.5	236.992	7.88869	1	25567.6	1	75	122.2	1	1	2	2	2	1	2	2	3	2	2	63.65	362.8	328	96	49	211	1	3	592.48	9.21062	66
58152	75	1	3	3	5	4	185	0.5	0.9	411.111	8.68338	1	16721.1	1	81	96.1	1	0	2	1	2	1	1	3	2	1	2	103.43	339	56	160	68	239	2	3	822.222	9.68338	11
58165	72	2	3	3	1.7	4.6	178	0.4	1.9	172.379	7.42944	1	11040.5	2	76	115.7	0	0	2	1	2	2	2	1	3	2	2	81.33	392.6	159	112	40	184	1	3	430.947	8.75137	32
58166	80	1	3	2	2.4	4.4	202	0.8	1.9	374.232	8.54779	1	9436.95	2	77	106.3	1	0	2	2	1	1	1	3	2	2	2	83.1	398.5	188	82	48	168	1	3	467.789	8.86972	38
58195	50	1	3	3	5	2.7	174	0.2	0.9	104.4	6.70598	1	31960.5	1	76	141.3	0	0	2	2	2	2	2	0	3	2	2	90.17	339	192	206	28	272	2	2	522	9.02791	38
58205	62	1	4	3	0.69	3.5	185	0.5	1.5	215.833	7.75377	1	4547.72	2	84	93.4	1	0	2	2	1	2	2	1	2	1	2	103.43	374.7	133	181	32	240	1	3	431.667	8.75377	27
58211	36	1	4	2	0.91	6.4	188	0.8	2.9	331.917	8.37468	1	16820.5	2	78	109.5	1	0	2	2	2	1	2	2	3	2	2	89.28	333.1	61	93	51	156	1	1	414.897	8.69661	12
58215	54	2	3	1	5	2.7	166	0.4	2.2	81.4909	6.34857	1	43784.4	1	77	91	0	0	2	2	2	1	1	0	1	2	2	61	261.7	132	200	62	288	2	2	203.727	7.6705	26
58220	80	1	5	1	0.93	2.2	182	0.4	1.8	88.9778	6.47537	1	5435.97	1	85	97.6	1	1	2	1	2	2	2	0	2	2	2	67.18	291.5	97	75	57	151	1	3	222.444	7.7973	19
58230	60	1	4	3	1.82	2	320	0.5	3.1	103.226	6.68966	1	3931.07	2	84	114.3	1	0	2	1	2	1	2	0	3	1	2	65.42	392.6	69	162	55	231	1	3	206.452	7.68966	14
58240	62	1	3	1	0.87	3.1	169	0.6	1.8	174.633	7.44819	1	10181.5	2	75	106.7	0	0	1	1	2	1	1	1	3	2	2	91.94	487.7	116	166	60	249	1	3	291.056	8.18515	23
58265	68	2	3	2	1.29	2.8	183	0.4	1.8	113.867	6.8312	1	11966.2	2	75	106.9	1	1	1	1	2	2	2	0	3	2	2	61	333.1	261	217	43	312	1	3	284.667	8.15313	52
58267	32	1	5	3	5	5.9	297	0.6	2.8	375.493	8.55264	1	30374.5	3	86	104.3	0	0	2	2	2	2	1	3	3	2	2	99.89	422.3	323	86	34	185	2	1	625.821	9.28961	65
58271	56	2	3	3	5	4.1	141	0.4	1.1	210.218	7.71574	1	37652.7	2	84	81.7	0	0	2	2	2	2	1	1	1	2	2	55.69	190.3	53	86	61	158	1	2	525.545	9.03767	11
58284	72	2	3	3	5	3.4	249	0.5	1.4	302.357	8.24011	1	21481.7	2	80	83.5	0	0	2	2	2	2	2	2	2	1	2	75.14	267.7	104	111	75	207	2	3	604.714	9.24011	21
58296	69	2	3	1	1.92	3.6	321	0.6	2.4	288.9	8.17443	1	9183.82	2	80	126.5	1	1	2	1	2	1	1	2	3	2	2	87.52	392.6	147	56	39	124	1	3	481.5	8.91139	29
58321	61	2	1	1	0.88	2.6	184	0.4	1.7	112.565	6.81461	1	2609.61	2	75	94.5	0	1	2	2	2	2	2	0	3	2	2	35.36	350.9	145	94	32	155	1	3	281.412	8.13654	29
58324	37	2	3	2	0.64	3.4	308	0.4	1.5	279.253	8.12543	1	6167.09	1	80	78.2	0	0	2	1	2	1	2	2	1	2	2	71.6	214.1	74	198	70	283	1	1	698.133	9.44736	15
58331	45	2	2	3	5	2.2	293	0.4	1.9	135.705	7.08433	1	7683.83	2	88	88.1	1	0	2	2	2	2	1	0	2	1	2	68.07	166.5	77	119	77	211	1	2	339.263	8.40626	15
58335	68	2	3	2	0.89	2.7	269	0.4	3.2	90.7875	6.50442	1	11892.1	2	75	92.3	1	0	2	1	2	1	2	0	1	2	2	58.34	196.3	136	102	50	179	1	3	226.969	7.82635	27
58352	46	1	4	3	5	4	265	0.5	3	176.667	7.46489	1	11450.4	1	82	98	1	0	2	2	2	1	1	1	3	2	2	107.85	440.2	143	143	35	207	1	2	353.333	8.46489	29
58359	49	1	3	3	4.42	9	539	1	2.2	2205	11.1066	1	46550	2	75	129.8	0	0	2	1	2	1	1	3	3	2	2	68.07	475.8	165	122	34	189	1	2	2205	11.1066	33
58385	30	1	3	1	4.71	4.8	279	0.5	2.1	318.857	8.31677	1	8665.52	1	79	121.3	1	1	2	2	2	2	1	2	3	2	2	125.53	606.7	83	103	55	175	1	1	637.714	9.31677	17
58413	74	1	1	3	2.27	3.1	248	0.6	1.9	242.779	7.9235	1	6739.58	1	81	106.4	1	0	2	2	2	2	1	2	2	2	2	90.17	309.3	132	78	47	151	1	3	404.632	8.66047	26
58417	45	2	3	3	5	3.1	250	0.2	1.2	129.167	7.01309	1	38310.2	2	78	71.8	0	0	2	2	2	2	1	0	1	2	2	60.11	160.6	63	117	57	187	1	2	645.833	9.33502	13
58440	74	2	3	3	3.09	4.9	214	0.6	2.5	251.664	7.97536	1	18049.5	1	82	93.5	1	0	2	2	2	1	2	2	1	1	2	100.78	493.7	221	71	41	156	1	3	419.44	8.71232	44
58444	54	2	4	1	1.78	2.7	219	0.3	1.4	126.707	6.98535	1	15812.2	2	83	122	1	1	2	2	2	2	2	0	3	2	2	105.2	350.9	66	128	44	185	1	2	422.357	8.72232	13
58446	80	2	3	3	1.29	3.7	242	0.5	1.6	279.812	8.12832	1	9542.03	1	84	94.9	0	0	2	1	2	2	1	2	2	2	2	91.94	315.2	106	90	69	180	1	3	559.625	9.12832	21
58454	68	2	2	3	1.94	4	287	0.6	2.8	246	7.94251	1	2986.22	1	86	93.5	1	1	2	2	2	2	1	2	2	2	2	99.01	428.3	140	74	64	166	1	3	410	8.67948	28
58460	76	2	4	1	1.08	2.4	331	0.5	3.5	113.486	6.82637	1	6455.87	1	82	108	1	0	2	2	2	2	2	0	3	2	2	63.65	356.9	98	132	47	199	1	3	226.971	7.82637	20
58481	26	1	4	2	1.14	2.5	200	0.3	2	75	6.22882	1	19088.3	2	82	98.2	1	0	2	2	2	2	2	0	2	2	2	91.05	416.4	134	156	46	229	2	1	250	7.96578	27
58501	60	1	4	2	0.82	1.9	163	0.6	1.4	132.729	7.05234	1	6762.97	2	83	98.2	1	0	2	1	2	2	1	0	2	2	2	100.78	398.5	62	101	60	173	1	3	221.214	7.7893	12
58515	48	1	1	2	1.09	6.4	172	0.6	2.3	287.165	8.16574	1	9430.04	1	81	95.8	0	0	2	2	2	1	2	2	2	2	2	61.88	327.1	201	154	39	233	1	2	478.609	8.9027	40
58539	80	2	1	3	1.85	6.5	157	0.5	1.8	283.472	8.14706	1	4202.54	2	88	99.5	1	0	2	1	2	2	2	2	2	2	2	99.89	559.1	95	86	76	181	1	3	566.944	9.14706	19
58545	68	1	2	1	2.88	3.7	225	0.6	2	249.75	7.96434	1	5507.58	1	83	115.3	1	0	2	1	1	1	1	2	3	2	2	75.14	279.6	65	98	51	162	1	3	416.25	8.70131	13
58567	67	1	3	2	0.82	3.5	226	0.6	1.3	365.077	8.51206	1	9228.19	1	82	110.2	1	0	2	1	2	1	1	3	2	2	2	75.14	368.8	150	140	53	223	1	3	608.462	9.24902	30
58605	38	1	3	2	2.91	4.1	204	0.6	2.1	238.971	7.90069	1	40853.9	1	77	86.8	1	0	1	2	2	1	1	2	1	2	2	68.95	374.7	236	40	41	128	1	1	398.286	8.63766	47
58613	45	1	3	3	3.63	2.6	176	0.6	1.4	196.114	7.61555	1	37685.6	2	76	118.6	1	0	2	1	2	2	1	1	3	2	2	70.72	392.6	134	164	48	239	1	2	326.857	8.35252	27
58615	48	1	3	2	1.1	4.7	212	0.5	1.9	262.211	8.03458	1	10726.2	2	80	92.5	0	0	2	2	2	1	1	2	1	2	2	93.7	386.6	59	202	53	267	1	2	524.421	9.03458	12
58661	78	2	3	3	5	2.7	169	0.4	2.3	79.3565	6.31028	1	15560.1	1	76	118.5	1	0	2	1	2	2	2	0	3	2	2	63.65	333.1	103	77	68	166	1	3	198.391	7.6322	21
58671	61	2	5	3	4.67	3.2	210	0.4	1.9	141.474	7.14439	1	30440.8	2	78	89.1	1	1	2	2	2	2	2	0	2	2	2	42.43	285.5	139	143	44	215	1	3	353.684	8.46632	28
58693	68	2	3	2	2.06	2.5	298	0.5	1.9	196.053	7.6151	1	28108	2	81	93.6	0	0	2	1	2	2	2	1	2	2	2	72.49	345	167	187	48	268	2	3	392.105	8.6151	33
58709	80	1	3	2	2.47	7.5	229	0.7	1	1202.25	10.2315	1	11783.9	1	80	108.3	1	0	2	1	1	1	1	3	2	1	2	95.47	315.2	227	173	31	249	1	3	1717.5	10.7461	45
58712	80	2	3	3	0.76	4	201	0.4	1.1	292.364	8.19162	1	14545.6	2	86	100.7	1	0	2	2	2	2	1	2	2	1	2	57.46	190.3	82	123	94	233	2	3	730.909	9.51355	16
58738	53	2	4	2	0.41	1.4	341	0.3	2.2	65.1	6.02459	1	10711.3	2	86	100.7	1	0	2	1	2	2	1	0	3	2	2	70.72	345	66	145	63	221	2	2	217	7.76155	13
58749	63	1	4	3	3.77	3.3	159	0.6	2.4	131.175	7.03535	1	4909.36	1	84	96.5	1	0	2	1	2	1	1	0	2	2	2	87.52	511.5	122	212	42	278	1	3	218.625	7.77231	24
58764	67	1	3	2	3.77	4.3	226	0.6	2.1	277.657	8.11716	1	25301.8	1	77	114.5	1	1	2	2	2	1	1	2	3	2	2	79.56	279.6	228	127	46	219	1	3	462.762	8.85413	46
58798	69	2	4	3	1.63	2.2	262	0.5	2.7	106.741	6.73797	1	6294.2	1	78	97.5	1	1	2	2	2	2	2	0	2	2	2	102.54	315.2	93	125	75	219	1	3	213.481	7.73797	19
58809	57	1	3	3	0.13	2.4	215	0.4	1.9	108.632	6.7633	1	8087.43	2	84	96.2	0	0	2	2	2	1	1	0	2	2	2	91.94	386.6	51	92	75	177	1	2	271.579	8.08523	10
58824	59	2	3	2	1.29	6.4	301	0.7	3	449.493	8.81216	1	14729.3	2	83	124.4	1	0	2	2	1	1	1	3	3	2	2	82.21	404.5	211	134	42	218	2	2	642.133	9.32673	42
58847	70	2	3	3	5	3.2	216	0.6	2.2	188.509	7.55849	1	18210.7	2	78	86	1	0	2	2	2	1	1	1	1	2	2	81.33	202.2	66	85	57	155	1	3	314.182	8.29546	13
58856	40	1	3	3	5	3.8	182	0.8	2.1	263.467	8.04148	1	38392.8	2	77	105.2	0	0	2	2	2	1	1	2	3	2	2	75.14	297.4	109	99	43	164	1	2	329.333	8.3634	22
58869	51	1	1	2	2.7	4.8	261	0.4	1.4	357.943	8.48359	1	5125.19	1	76	95.7	1	0	2	2	2	2	2	3	2	1	2	68.95	345	220	61	37	142	1	2	894.857	9.80551	44
58916	54	1	3	3	5	6	264	0.5	1.6	495	8.95128	1	24486.7	3	86	123.4	1	0	2	1	2	2	2	3	3	2	2	81.33	398.5	131	105	39	170	1	2	990	9.95128	26
58935	61	2	3	1	0.76	7.6	265	0.6	3	402.8	8.65392	1	9352.22	2	81	111.2	1	1	2	1	2	1	1	3	3	2	2	141.44	618.6	265	106	29	188	1	3	671.333	9.39089	53
58996	70	1	3	3	2.31	3.2	254	0.6	2	243.84	7.92979	1	13424.1	1	80	86.7	0	1	2	2	2	2	1	2	1	2	2	86.63	315.2	102	116	79	215	2	3	406.4	8.66676	20
58998	80	2	3	3	3.85	3.8	110	0.7	2.1	139.333	7.1224	1	15025.4	2	81	90.2	1	1	2	1	2	2	2	0	2	1	1	85.75	279.6	192	96	66	200	1	3	199.048	7.63697	38
59018	51	1	2	3	0.38	3.8	227	0.3	2	129.39	7.01558	1	6298.45	2	77	103.1	0	1	2	2	2	2	1	0	2	2	2	64.53	339	184	144	43	224	1	2	431.3	8.75255	37
59028	47	1	1	3	2.71	3	175	0.5	1.4	187.5	7.55075	1	7198.28	3	86	109	1	1	2	2	2	2	1	1	3	2	2	86.63	410.4	320	101	44	209	1	2	375	8.55075	64
59059	58	1	3	3	5	3.3	190	0.6	1.6	235.125	7.87728	1	43538.1	2	78	109.3	1	0	2	1	2	1	1	2	2	2	2	80.44	261.7	146	114	53	196	1	2	391.875	8.61425	29
59087	55	2	4	3	0.92	2.1	186	0.4	2.3	67.9304	6.08599	1	11691	2	87	123.1	1	1	2	1	2	1	1	0	3	2	1	71.6	339	99	66	80	166	1	2	169.826	7.40791	20
59102	72	2	1	1	0.84	5.8	421	0.3	1.4	523.243	9.03134	1	5225.92	1	75	98	1	1	2	1	2	2	2	3	2	2	2	58.34	214.1	86	107	38	162	1	3	1744.14	10.7683	17
59106	72	1	5	3	2.06	8.2	228	0.3	1.9	295.2	8.20555	1	4844.6	2	87	87.3	1	0	2	1	2	2	1	2	1	2	2	95.47	285.5	119	110	59	193	1	3	984	9.94251	24
59140	58	1	3	3	5	2.6	143	0.5	1.5	123.933	6.95342	1	35161.8	1	76	97.5	0	0	2	1	2	2	1	0	2	2	2	77.79	327.1	133	139	79	245	2	2	247.867	7.95342	27
59174	35	2	1	3	5	2.9	340	0.4	2.1	187.81	7.55313	1	7827.59	1	88	82.8	0	0	2	2	2	2	1	1	1	2	2	57.46	273.6	183	215	78	330	1	1	469.524	8.87505	37
59199	80	1	2	3	0.08	5.6	381	1.1	2.7	869.244	9.76362	1	4865.35	1	78	96	0	0	2	2	2	2	1	3	1	1	2	109.62	446.1	218	80	36	160	1	3	790.222	9.62611	44
59211	63	2	4	3	2.75	3.9	196	0.4	1.6	191.1	7.57818	1	7006.41	2	87	95.7	1	0	2	1	2	1	1	1	2	2	2	61	422.3	169	149	47	230	2	3	477.75	8.90011	34
59223	71	1	4	1	1.37	1.5	112	0.5	1	84	6.39232	1	7775.01	2	81	100.9	1	1	2	1	2	2	1	0	1	2	2	80.44	261.7	60	103	51	166	1	3	168	7.39232	12
59232	70	1	3	1	1.72	5.3	227	0.5	0.8	751.938	9.55447	1	16502.6	2	76	100.7	1	0	2	2	2	1	1	3	2	2	1	108.73	410.4	78	138	53	207	2	3	1503.88	10.5545	16
59249	71	1	4	1	3.26	1.6	175	0.4	2.6	43.0769	5.42884	1	4903.77	1	78	95	1	0	1	2	2	2	1	0	2	2	2	71.6	333.1	45	123	43	175	1	3	107.692	6.75077	9
59263	29	1	1	1	1.47	4.9	172	0.5	1.6	263.375	8.04097	1	9711.95	1	88	103	0	0	2	2	2	1	1	2	2	2	2	76.91	315.2	211	238	38	318	2	1	526.75	9.04097	42
59273	48	2	3	2	3.5	4.5	295	0.5	2.1	316.071	8.30411	1	36280.1	1	76	104.7	0	0	2	1	2	2	1	2	2	2	2	68.95	368.8	78	176	53	245	2	2	632.143	9.30411	16
59284	51	1	3	3	5	2.6	179	0.3	1.5	93.08	6.5404	1	38818.5	1	77	98.7	0	0	1	2	2	2	1	0	2	2	2	86.63	333.1	63	80	54	147	1	2	310.267	8.27736	13
59296	72	2	3	3	1.04	4.2	326	0.8	2.2	497.891	8.95969	1	16352.4	2	81	97	1	0	2	1	2	1	2	3	2	2	2	78.68	398.5	94	105	45	169	1	3	622.364	9.28161	19
59310	30	1	3	1	3.4	7.5	274	0.6	2.1	587.143	9.19757	1	12818.4	2	83	85.6	0	0	2	1	2	1	1	3	1	2	2	77.79	416.4	184	158	29	224	1	1	978.571	9.93453	37
59340	64	2	1	3	3.09	3.4	209	0.5	2.1	169.19	7.4025	1	3374.54	1	87	113.2	1	0	2	1	2	2	1	1	3	2	2	78.68	327.1	111	88	60	170	1	3	338.381	8.4025	22
59372	40	2	3	3	4.27	3.1	179	0.4	1.8	123.311	6.94616	1	33315.8	1	77	95.7	0	0	2	2	2	2	1	0	2	2	2	81.33	220.1	84	171	97	285	2	2	308.278	8.26809	17
59379	53	1	3	3	5	2.1	200	0.3	1.1	114.545	6.83978	1	33714.4	2	86	76.5	0	0	2	2	2	2	1	0	1	2	2	91.05	392.6	122	145	71	240	2	2	381.818	8.57674	24
59388	61	2	1	1	1.94	2.8	221	0.5	2.4	128.917	7.01029	1	3158.23	1	81	111.9	1	1	2	2	2	2	2	0	3	1	2	38.9	279.6	226	104	48	197	1	3	257.833	8.01029	45
59391	60	1	3	2	5	2.4	154	0.7	2.4	107.8	6.75221	1	28595.7	2	77	101.2	1	0	1	2	2	2	1	0	2	2	2	84.86	529.4	113	85	38	146	1	3	154	7.26679	23
59412	71	1	3	3	1.07	4.3	165	0.8	2.7	210.222	7.71577	1	6087.88	1	87	133.3	1	1	2	1	2	1	1	1	3	2	1	93.7	499.6	79	71	53	140	1	3	262.778	8.0377	16
59427	54	1	3	1	3.4	9.1	218	0.5	1.5	661.267	9.36909	1	10891.6	2	83	96.1	1	0	1	1	2	1	1	3	1	2	1	89.28	356.9	209	148	30	220	1	2	1322.53	10.3691	42
59464	36	2	2	3	2.17	5	256	0.2	2.7	94.8148	6.56704	1	9810.27	2	77	108.2	0	1	2	2	2	1	1	0	3	1	2	62.76	321.2	237	134	49	230	2	1	474.074	8.88897	47
59471	52	2	3	3	0.44	8.6	353	0.9	2.2	1241.92	10.2784	1	11999.6	1	76	90.8	0	0	2	1	2	1	1	3	2	2	2	54.81	315.2	68	200	64	278	2	2	1379.91	10.4304	14
59499	67	1	3	3	3.69	2.6	225	0.5	1.7	172.059	7.42676	1	25684.5	1	86	91.2	0	0	2	1	2	2	1	1	1	2	2	109.62	422.3	46	115	67	191	1	3	344.118	8.42676	9
59502	69	2	2	1	0.91	2.7	169	0.3	1.1	124.445	6.95937	1	3152.81	2	78	99	1	0	2	1	2	2	2	0	3	2	2	62.76	392.6	132	93	75	194	1	3	414.818	8.69634	26
59514	41	2	3	1	0.3	3.3	281	0.4	2.4	154.55	7.27193	1	6448.94	2	81	148	1	1	2	1	2	1	1	1	3	1	2	71.6	374.7	365	110	50	233	1	2	386.375	8.59386	73
59555	75	2	5	1	0.64	2.9	193	0.4	2.1	106.61	6.73619	1	7920.47	1	76	115.8	1	0	1	2	2	1	1	0	3	1	2	61	380.7	214	121	55	219	1	3	266.524	8.05812	43
59588	53	2	1	1	5	3.6	300	0.4	3.2	135	7.07682	1	7993.38	1	75	114.5	0	0	2	2	2	1	2	0	3	2	2	67.18	380.7	213	115	60	218	2	2	337.5	8.39874	43
59591	76	2	4	3	1.58	2	144	0.6	2.1	82.2857	6.36257	1	8602.74	2	75	118.7	1	1	2	1	1	2	2	0	3	2	2	114.92	410.4	89	154	49	221	1	3	137.143	7.09954	18
59601	20	1	4	2	5	3.2	245	0.4	3.1	101.161	6.66051	1	17569.4	2	79	103.6	0	0	2	2	2	2	1	0	3	2	2	91.05	321.2	163	133	41	207	2	1	252.903	7.98244	33
59607	71	2	3	2	2.73	4	212	0.6	1.3	391.385	8.61244	0	17199.3	1	76	117.5	1	1	2	1	2	1	1	3	3	1	2	57.46	202.2	126	90	62	177	2	3	652.308	9.34941	25
59612	69	1	2	2	0.93	5.1	212	0.7	1.9	398.337	8.63785	1	3351.05	2	77	107.5	1	1	2	1	2	1	1	3	3	2	2	114.92	541.3	356	40	31	142	1	3	569.053	9.15242	71
59622	60	2	1	2	2.7	3.2	299	0.5	1.8	265.778	8.05408	1	3654.69	1	76	91.4	1	0	2	1	2	2	2	2	2	2	2	47.74	220.1	217	213	59	315	1	3	531.556	9.05408	43
59659	80	1	3	3	4.12	3	172	0.4	1.1	187.636	7.5518	1	9048.86	2	75	119	1	0	2	2	2	1	1	1	3	2	2	97.24	416.4	88	104	42	164	1	3	469.091	8.87372	18
59668	63	2	3	3	5	3.6	222	0.3	1.2	199.8	7.64241	1	36904.1	2	79	105.7	1	0	2	1	2	1	1	1	2	2	2	61	333.1	91	95	45	158	1	3	666	9.37938	18
59674	61	2	3	3	2.12	3.6	243	0.5	2.4	182.25	7.50978	1	36171.9	2	80	103.2	1	0	2	1	2	2	2	1	3	2	2	84.86	386.6	123	124	43	192	2	3	364.5	8.50978	25
59688	39	2	3	1	1.02	5.4	235	1	1.4	906.429	9.82405	1	6276.78	1	80	163.5	0	1	2	1	2	1	1	3	3	2	2	74.26	469.9	291	141	37	236	2	1	906.429	9.82405	58
59692	65	1	3	2	1.66	4.9	179	0.4	0.8	438.55	8.7766	1	27323.2	2	77	96.4	0	1	2	2	2	1	1	3	2	2	2	120.22	410.4	115	128	40	191	1	3	1096.38	10.0985	23
59693	59	2	3	2	5	3.4	244	0.6	2.2	226.255	7.8218	1	46991.4	2	76	99.8	0	0	2	2	2	2	2	2	3	2	2	73.37	237.9	169	99	64	197	1	2	377.091	8.55877	34
59739	76	2	1	3	1.75	7.3	243	1	2.6	682.269	9.4142	1	4932.74	1	88	87.5	1	1	2	2	2	2	2	3	1	2	2	73.37	386.6	73	69	67	151	1	3	682.269	9.4142	15
59752	46	1	2	3	3.6	4	295	0.3	1.1	321.818	8.3301	1	10476.2	2	77	84.8	1	0	2	2	2	2	1	2	1	2	2	84.86	362.8	59	130	55	197	1	2	1072.73	10.0671	12
59754	50	1	3	3	3.63	5.2	209	0.6	1.8	362.267	8.50091	1	44272.6	2	78	117.4	0	1	2	1	2	2	1	3	3	2	2	78.68	356.9	162	87	41	160	1	2	603.778	9.23787	32
59758	54	2	3	3	5	2.2	183	0.4	1.9	84.7579	6.40528	1	38027.4	2	86	91.3	0	0	2	2	2	2	1	0	2	2	2	76.02	339	159	80	48	160	1	2	211.895	7.7272	32
59795	62	2	2	3	4.39	3.3	235	0.3	2.2	105.75	6.72451	1	2292.54	2	88	96.2	1	0	2	2	2	1	1	0	3	2	2	54.81	208.2	92	128	61	207	1	3	352.5	8.46148	18
59802	44	1	3	3	5	3.1	306	0.5	2.2	215.591	7.75215	1	41374.5	2	82	118.3	0	0	2	2	2	1	1	1	3	2	2	70.72	463.9	95	176	37	232	1	2	431.182	8.75215	19
59808	62	1	3	3	2.06	3.2	176	0.4	1.6	140.8	7.1375	1	8647.64	2	81	108.8	0	0	2	2	2	2	1	0	2	2	2	96.36	392.6	76	112	68	195	1	3	352	8.45943	15
59813	43	1	3	2	0.63	4.7	156	0.7	1.8	285.133	8.15549	1	9889.31	2	78	109.4	1	0	2	2	2	1	1	2	3	2	2	79.56	422.3	376	49	24	148	1	2	407.333	8.67007	75
59830	58	1	3	3	5	3.8	252	0.6	2.6	220.985	7.7878	1	43501.5	2	79	99.3	0	0	2	2	2	2	1	1	2	1	2	93.7	475.8	60	70	48	130	1	2	368.308	8.52477	12
59831	71	1	2	3	2.13	3.7	170	0.3	1.6	117.938	6.88188	1	6271.45	1	81	115.5	0	0	1	1	2	1	1	0	3	2	2	88.4	345	112	134	46	202	1	3	393.125	8.61884	22
59862	76	2	2	1	1.11	3.4	173	0.4	1.4	168.057	7.39281	1	4490.06	1	85	95.6	0	0	2	2	2	1	2	1	2	2	2	76.91	356.9	201	131	63	234	1	3	420.143	8.71474	40
59865	78	1	3	3	4.8	5.7	174	0.6	1.7	350.047	8.45141	1	16406	2	77	112.3	1	0	1	1	2	2	1	3	2	1	2	91.94	404.5	175	100	43	178	1	3	583.412	9.18837	35
59877	22	2	5	3	0.92	3.9	218	0.5	1.3	327	8.35315	1	11717.2	1	79	81.7	0	0	2	2	2	2	1	2	1	2	2	80.44	249.8	122	147	78	249	2	1	654	9.35315	24
59895	47	2	1	2	0.33	2.6	317	0.4	1.6	206.05	7.68685	1	7253.02	2	86	89.6	0	0	2	2	2	2	1	1	2	2	2	44.2	226	158	139	46	217	2	2	515.125	9.00878	32
59911	66	2	3	3	5	1.4	199	0.4	1.6	69.65	6.12205	1	24754	1	84	92	1	0	2	2	2	1	1	0	2	2	2	60.11	267.7	73	184	62	261	1	3	174.125	7.44398	15
59921	70	2	1	1	1.31	3.4	232	0.5	2.2	179.273	7.48601	1	4661.85	1	89	103.8	0	0	2	2	2	2	1	1	3	2	2	55.69	333.1	117	60	71	154	1	3	358.545	8.48601	23
59953	42	1	3	3	1.11	3	186	0.4	1.5	148.8	7.21723	0	9265.41	1	79	128.1	0	0	2	2	2	2	1	1	3	2	2	96.36	475.8	139	129	41	198	2	2	372	8.53916	28
59968	72	2	3	3	2.4	2.5	190	0.6	2.1	135.714	7.08443	1	15560.1	1	76	91.6	1	0	2	1	2	1	1	0	1	1	2	101.66	315.2	138	212	54	294	1	3	226.19	7.82139	28
59977	44	1	3	3	3.23	5.3	315	0.4	2	333.9	8.38327	1	47892.8	2	75	104.2	0	0	2	1	2	2	1	2	3	2	2	72.49	362.8	86	104	61	182	1	2	834.75	9.7052	17
59996	80	2	3	3	4.1	3.5	222	0.5	1.9	204.474	7.67577	1	19995.5	2	82	87.9	0	0	2	2	2	2	1	1	2	2	2	71.6	297.4	244	158	47	254	1	3	408.947	8.67577	49
59999	75	2	3	3	1.22	3.8	227	0.4	2	172.52	7.43062	1	11117.4	2	75	93.7	1	0	2	1	2	2	2	1	1	1	2	53.92	309.3	207	108	50	199	1	3	431.3	8.75255	41
60004	62	2	3	2	1.37	2.2	196	0.4	1.9	90.7789	6.50429	1	10322.4	2	78	98	1	0	2	1	2	2	1	0	2	2	2	62.76	303.3	130	200	45	271	2	3	226.947	7.82621	26
60060	51	1	2	3	4.08	3.3	234	0.6	2.2	210.6	7.71836	1	6710.48	2	78	85.3	0	0	2	2	2	1	1	1	2	2	2	77.79	386.6	148	151	48	229	2	2	351	8.45533	30
60062	53	2	4	3	1.01	2.3	173	0.3	1.9	62.8263	5.9733	1	16041.6	1	80	109.5	1	1	2	2	2	2	1	0	3	2	2	72.49	422.3	69	149	85	248	1	2	209.421	7.71026	14
60063	71	1	3	2	1.39	3.3	169	0.5	1.5	185.9	7.53838	1	4596.41	1	76	106.3	0	1	2	2	2	2	1	1	2	2	2	63.65	416.4	256	148	44	243	2	3	371.8	8.53838	51
60072	74	2	3	2	2.11	3.1	239	0.6	1.3	341.954	8.41766	1	16375.2	2	84	106.9	0	0	2	2	2	2	1	2	3	1	2	68.07	267.7	134	98	59	184	1	3	569.923	9.15462	27
60088	61	2	2	2	2.86	4.6	276	0.4	1.5	338.56	8.40327	1	2129.58	1	78	96.6	1	1	2	2	2	1	1	2	2	2	2	71.6	291.5	110	99	58	179	1	3	846.4	9.7252	22
60095	69	1	3	3	2.75	4.9	144	0.6	1.6	264.6	8.04767	1	25920	1	76	113.4	1	1	2	2	2	1	1	2	3	2	2	79.56	333.1	77	81	46	142	1	3	441	8.78463	15
60105	58	2	4	3	0.66	5.1	365	0.7	4.6	283.272	8.14604	1	11323.8	2	84	117.7	1	1	2	1	2	2	2	2	3	2	2	68.95	458	103	135	54	210	1	2	404.674	8.66062	21
60122	37	2	3	3	3.49	3.8	290	0.3	2.2	150.273	7.23144	1	26592.4	2	76	116.7	0	0	2	2	2	1	1	1	3	2	2	57.46	356.9	83	126	44	187	1	1	500.909	8.9684	17
60131	75	2	1	1	2.23	3	221	0.5	3.6	92.0833	6.52487	1	4877.24	1	88	106.4	0	1	2	1	2	1	1	0	3	2	2	70.72	380.7	162	192	57	281	1	3	184.167	7.52487	32
60135	69	1	1	1	3.49	3.4	170	0.5	2.3	125.652	6.97329	1	3135.16	1	85	112.3	0	1	2	2	2	1	1	0	3	2	2	69.84	404.5	246	77	54	180	1	3	251.304	7.97329	49
60146	70	2	3	2	1.78	2.6	290	0.5	1.5	251.333	7.97346	1	15012.9	1	80	101.9	1	0	2	1	2	1	1	2	3	1	2	64.53	291.5	151	127	49	206	1	3	502.667	8.97346	30
60154	74	2	3	1	4.26	1.8	325	0.3	1.3	135	7.07682	1	22651	1	83	81.1	0	0	2	1	2	1	1	0	1	2	2	39.78	386.6	153	148	81	260	2	3	450	8.81378	31
60195	65	1	1	3	5	2.7	236	0.4	1.1	231.709	7.85617	1	4483.22	1	77	92.4	1	0	1	2	1	2	2	2	1	2	2	99.01	309.3	75	68	41	124	1	3	579.273	9.1781	15
60201	80	1	3	1	3.09	4.9	245	0.7	1.9	442.289	8.78885	1	10855.5	1	81	100.6	1	0	2	1	2	1	1	3	2	2	2	82.21	273.6	100	102	80	202	1	3	631.842	9.30342	20
60215	80	1	3	2	1.1	3.6	252	0.6	3.3	164.945	7.36585	1	5617.86	1	76	88.3	1	0	2	2	2	1	1	1	1	1	2	123.76	327.1	57	147	62	220	1	3	274.909	8.10281	11
60223	63	2	3	3	5	3.1	250	0.7	1.3	417.308	8.70497	1	8976.72	1	77	102.8	0	0	2	2	2	1	1	3	3	2	2	61	285.5	142	110	74	212	1	3	596.154	9.21954	28
60249	80	2	3	3	1.85	4.4	217	0.8	1.5	509.227	8.99216	1	15395	2	76	75.5	0	0	2	2	2	1	1	3	1	2	2	70.72	243.9	146	108	77	214	1	3	636.533	9.31409	29
60264	73	1	3	3	5	4.3	220	0.4	1.6	236.5	7.8857	0	20600.5	2	80	98.6	0	0	2	1	2	2	1	2	2	1	2	108.73	368.8	53	87	72	170	2	3	591.25	9.20762	11
60274	62	2	3	1	1.37	6.6	260	0.5	3.2	268.125	8.06676	1	33634.1	2	78	117.5	1	1	2	1	2	1	1	2	3	2	2	91.94	350.9	89	89	46	153	1	3	536.25	9.06676	18
60296	47	2	3	3	5	2.8	257	0.6	2.4	179.9	7.49105	1	40325.4	1	83	107.7	1	0	2	2	2	2	1	1	3	2	2	61.88	529.4	144	91	61	181	1	2	299.833	8.22802	29
60344	53	2	1	1	0.96	4.3	412	0.5	3.2	276.812	8.11277	1	5202.92	2	86	107.9	1	0	2	1	2	2	1	2	3	2	2	46.85	327.1	305	102	53	216	1	2	553.625	9.11277	61
60368	44	1	5	2	0.82	2.6	207	0.4	1.4	153.771	7.26464	1	7395.31	2	88	77.9	0	0	2	2	2	1	1	1	1	2	2	67.18	297.4	80	209	43	268	1	2	384.429	8.58657	16
60407	78	2	3	2	1.11	3.6	302	0.7	1.9	400.547	8.64583	1	9658.1	2	76	71.5	1	0	2	1	2	2	2	3	1	1	2	63.65	243.9	93	87	102	208	1	3	572.211	9.1604	19
60411	39	2	1	3	0.93	5.5	272	0.5	1.4	534.286	9.06147	1	12521.4	1	75	102.7	0	0	2	2	2	2	2	3	2	2	2	34.48	226	198	145	74	259	2	1	1068.57	10.0615	40
60427	51	2	3	3	1.91	5.5	238	0.3	2.3	170.739	7.41565	1	33340.4	1	80	131.5	1	1	2	1	2	1	1	1	3	2	2	48.62	297.4	118	115	38	177	1	2	569.13	9.15262	24
60516	66	1	3	1	0.68	5.3	185	0.6	1.9	309.632	8.27441	1	9846.09	2	75	106.5	1	0	2	1	2	1	1	2	2	2	2	94.59	499.6	98	106	66	192	1	3	516.053	9.01137	20
60537	57	2	4	2	1.02	2.3	127	0.4	2.6	44.9385	5.48988	1	10998.8	2	88	120.7	1	0	2	1	2	1	2	0	3	2	1	60.11	333.1	164	97	50	180	2	2	112.346	6.81181	33
60598	80	1	3	2	2.96	6.7	192	0.8	1.9	541.642	9.0812	1	10244.5	1	77	109.2	1	0	1	1	2	2	2	3	3	2	2	97.24	380.7	111	133	53	208	1	3	677.053	9.40312	22
60601	51	1	2	3	4.54	3.5	178	0.4	1.7	146.588	7.19563	1	5572.27	2	86	111.2	1	1	2	2	2	1	1	1	3	2	2	70.72	345	315	94	32	189	1	2	366.471	8.51755	63
60603	29	1	3	3	2.46	3.2	205	0.4	2.5	104.96	6.7137	1	62671.5	1	83	102.5	0	0	2	2	2	2	2	0	3	2	2	74.26	380.7	221	178	35	257	2	1	262.4	8.03562	44
60629	62	2	4	3	2.95	2.7	215	0.5	2.1	138.214	7.11076	1	7535.51	2	75	96	1	0	2	2	1	2	1	0	2	2	2	75.14	350.9	68	71	70	155	1	3	276.429	8.11076	14
60640	62	1	3	1	1.17	2.6	142	0.4	0.9	164.089	7.35833	1	9803.79	2	79	103.1	1	0	2	2	2	2	2	1	2	1	2	98.12	291.5	76	116	56	187	1	3	410.222	8.68026	15
60643	71	2	3	1	0.8	2	141	0.3	1.7	49.7647	5.63705	1	9787.79	1	86	102.5	0	1	2	1	2	2	2	0	2	1	2	61	255.8	197	71	48	158	1	3	165.882	7.37402	39
60650	55	1	3	1	0.66	5.5	232	0.5	2.5	255.2	7.99548	1	13820.8	2	83	126.2	1	1	2	2	1	1	2	2	3	2	1	91.94	392.6	111	96	30	148	1	2	510.4	8.99548	22
60661	22	1	1	3	1.59	2.8	187	0.6	3.1	101.342	6.66309	0	12390.3	2	85	102.1	0	0	2	2	2	2	1	0	2	2	2	85.75	333.1	106	128	45	194	2	1	168.903	7.40005	21
60681	60	1	2	3	1.01	4.4	211	0.5	1.7	273.059	8.09307	1	3170.64	1	76	110.7	0	0	2	2	2	1	1	2	3	2	2	76.02	327.1	167	168	38	239	1	3	546.118	9.09307	33
60735	75	1	3	3	1.24	3.3	237	0.9	2.2	319.95	8.3217	1	14710.7	2	81	97.2	0	1	2	1	2	2	1	2	1	2	2	94.59	398.5	103	58	43	122	1	3	355.5	8.47371	21
60737	80	1	3	3	1.11	5.1	220	0.7	1.8	436.333	8.76929	1	6323.38	2	76	81	1	0	2	2	2	2	1	3	1	2	1	116.69	380.7	79	86	45	147	1	3	623.333	9.28386	16
60748	61	2	4	1	0.71	4.6	195	0.5	3.6	124.583	6.96097	0	8992.44	1	84	138.7	1	1	2	1	1	1	1	0	3	2	2	60.11	273.6	82	107	55	178	2	3	249.167	7.96097	16
60778	53	2	4	2	3.69	2.3	199	0.2	1.9	48.1789	5.59033	0	11661.5	2	84	97.3	1	1	2	2	2	1	2	0	2	2	2	57.46	249.8	93	106	58	183	2	2	240.895	7.91226	19
60854	61	2	3	2	4.67	4.8	271	0.2	1.2	216.8	7.76022	1	30467.2	2	81	131.3	1	1	2	1	2	2	2	1	3	2	2	98.12	434.2	198	91	42	173	1	3	1084	10.0821	40
60875	80	2	3	1	2.75	3.3	208	0.4	2	137.28	7.10098	1	15267	1	77	105.4	1	0	1	1	2	1	1	0	2	1	2	61.88	327.1	173	110	39	184	1	3	343.2	8.42291	35
60916	44	1	3	3	5	3.3	208	0.4	1.8	152.533	7.25298	1	36354.8	2	79	95.7	1	0	2	1	2	2	1	1	2	2	2	71.6	291.5	169	78	46	158	1	2	381.333	8.57491	34
60934	49	1	3	2	5	2.7	169	0.4	1.7	107.365	6.74638	1	33935	1	77	108.6	1	0	2	1	2	1	1	0	3	2	2	97.24	350.9	113	59	69	151	1	2	268.412	8.0683	23
60948	68	1	4	3	4.26	4.1	245	0.5	1.9	264.342	8.04626	1	5284.45	1	82	112.8	1	1	2	1	1	1	2	2	3	2	2	137.9	362.8	82	104	51	171	1	3	528.684	9.04626	16
60956	69	2	1	1	1.91	2.4	242	1	3.3	176	7.45943	1	2981.53	2	88	104.2	1	1	2	1	2	2	2	1	3	2	2	73.37	303.3	255	89	44	184	1	3	176	7.45943	51
60975	80	1	3	2	3.43	3.6	169	0.8	2.3	211.617	7.72531	1	10215.3	2	81	102.4	1	1	1	1	2	2	1	1	3	2	2	181.22	410.4	99	81	39	140	1	3	264.522	8.04724	20
60984	30	2	4	3	5	2.8	312	0.6	2	262.08	8.03386	1	13473.4	2	84	115	0	0	2	2	2	2	1	2	3	2	2	63.65	529.4	123	178	53	256	2	1	436.8	8.77083	25
61006	75	1	3	3	3.5	3.2	202	0.6	2.7	143.644	7.16636	1	15511.6	1	82	100.7	1	1	2	2	2	1	1	1	2	2	2	114.04	481.8	126	82	52	159	1	3	239.407	7.90332	25
61026	53	1	1	3	1.64	6.8	213	0.5	2.7	268.222	8.06728	1	5060.64	1	85	118.2	0	1	2	1	2	1	1	2	3	2	2	56.58	434.2	165	139	47	219	1	2	536.444	9.06728	33
61063	71	2	5	2	1.01	3.2	228	0.3	2	109.44	6.774	1	9635.62	2	85	84.6	1	1	2	2	2	2	2	0	1	2	2	101.66	458	94	100	65	184	1	3	364.8	8.51096	19
61135	28	2	5	3	0	2.5	404	0.5	2.2	229.545	7.84264	0	42762.6	2	77	82	0	0	2	2	2	2	2	2	2	2	2	49.5	273.6	57	128	56	195	2	1	459.091	8.84264	11
61157	80	2	3	1	2.06	5.7	185	0.6	1.6	395.438	8.62731	1	17524.3	2	75	106.3	1	0	2	2	2	2	2	3	2	2	2	55.69	208.2	85	97	78	192	1	3	659.062	9.36427	17
61172	55	2	3	3	5	4	205	0.4	1.7	192.941	7.59202	1	31193.6	3	86	81.7	1	0	2	2	2	1	1	1	1	2	2	68.07	297.4	54	92	95	198	1	2	482.353	8.91395	11
61181	50	1	4	1	1.27	4.9	273	0.7	3	312.13	8.286	1	15918.9	2	75	97.5	1	0	2	2	2	1	1	2	2	2	2	99.01	487.7	153	78	36	145	1	2	445.9	8.80058	31
61182	46	2	2	3	0.38	6.1	203	0.7	1.7	509.888	8.99404	1	8497.21	2	77	106.4	1	0	2	2	2	2	1	3	3	2	2	58.34	333.1	115	132	48	203	1	2	728.412	9.50861	23
61204	80	1	3	1	2.06	2.5	137	0.7	1.2	199.792	7.64235	1	10637.3	1	77	83.4	1	1	1	1	2	1	1	1	1	2	2	84.86	374.7	84	68	52	137	1	3	285.417	8.15693	17
61231	48	2	4	3	3.4	2.8	248	0.4	2.1	132.267	7.04731	1	15605.3	2	78	121.6	1	0	2	1	1	1	2	0	3	2	2	77.79	374.7	79	143	53	212	1	2	330.667	8.36923	16
61303	35	2	1	1	0.54	4.4	162	0.4	2	142.56	7.15543	1	10465.7	1	87	115.1	0	0	2	2	2	2	2	1	3	2	2	53.04	362.8	175	120	49	204	1	1	356.4	8.47735	35
61322	42	1	3	3	1.29	5	252	0.8	3.6	280	8.12928	1	33366.6	1	86	102.9	0	0	2	2	2	1	1	2	2	2	2	91.94	368.8	184	229	53	319	1	2	350	8.45121	37
61329	61	1	3	2	5	2.9	199	0.5	1.5	192.367	7.58772	1	25807.2	2	81	108.3	1	1	2	2	2	1	1	1	2	2	2	71.6	368.8	71	91	48	153	1	3	384.733	8.58772	14
61340	56	2	1	1	1.64	3.2	249	0.3	1.8	132.8	7.05311	1	4726.66	1	85	95.7	0	0	2	1	2	2	2	0	2	2	2	34.48	285.5	152	170	74	274	2	2	442.667	8.79008	30
61359	42	2	3	2	0.63	7.5	276	0.5	2.2	470.455	8.87791	1	9644.78	2	78	105.2	0	0	2	2	2	1	1	3	3	2	2	56.58	279.6	129	205	46	277	1	2	940.909	9.87791	26
61366	75	1	3	2	1.01	5	136	0.4	1.2	226.667	7.82443	1	5198.47	2	81	86.2	1	0	2	2	2	1	2	2	1	2	2	83.98	279.6	48	95	60	165	1	3	566.667	9.14636	10
61378	73	1	1	3	2.46	3.7	173	0.6	1.8	213.367	7.73719	0	6878.86	1	81	103.7	0	0	2	2	2	1	1	1	2	2	2	83.98	452	129	121	50	197	2	3	355.611	8.47416	26
61382	79	1	4	1	1.58	2.9	181	0.4	1.8	116.644	6.86597	1	8781.53	2	75	130	1	1	2	1	1	2	1	0	3	1	2	125.53	392.6	101	131	41	192	1	3	291.611	8.1879	20
61411	72	1	3	3	1.24	2.4	171	0.5	1.2	171	7.41785	1	6071.47	2	75	85.2	1	0	2	2	2	1	1	1	1	2	2	106.96	339	73	93	48	156	1	3	342	8.41785	15
61414	74	1	3	3	5	3.2	226	0.8	1.8	321.422	8.32833	1	15705.4	1	79	109.5	1	1	2	2	2	1	1	2	3	1	2	103.43	279.6	161	91	39	162	1	3	401.778	8.65025	32
61429	51	2	1	3	1.32	3.2	190	0.3	1.1	165.818	7.37346	1	4696.01	1	88	106.4	1	1	2	2	2	2	2	1	3	2	2	43.32	220.1	372	119	31	224	1	2	552.727	9.11042	74
61451	64	2	3	3	0.01	1.3	195	0.4	1	101.4	6.66391	1	26509.3	1	77	85.4	0	0	2	2	2	2	1	0	1	2	2	68.95	243.9	87	118	74	209	2	3	253.5	7.98584	17
61487	80	2	3	1	1.39	3.9	265	0.6	1.9	326.368	8.35036	1	12972.9	1	80	99	0	0	2	1	2	2	2	2	2	2	2	62.76	243.9	74	104	66	185	1	3	543.947	9.08732	15
61499	55	2	1	1	2.31	3	258	0.3	2	116.1	6.85922	1	5887.39	1	81	97.4	1	0	2	2	2	1	1	0	3	2	2	58.34	345	117	140	97	260	1	2	387	8.59619	23
61531	50	1	1	1	5	5	172	0.7	2.4	250.833	7.97059	1	8416.42	1	75	128	1	1	2	2	2	1	1	2	3	2	2	91.05	404.5	266	88	29	170	1	2	358.333	8.48516	53
61542	62	2	2	3	5	3	310	0.3	1.3	214.615	7.74561	1	3358.72	2	82	84.4	1	0	1	2	2	2	1	1	2	2	2	68.07	279.6	121	104	76	204	1	3	715.385	9.48258	24
61550	62	1	3	1	1.02	2.5	107	0.3	1.1	72.9545	6.18893	1	7869.15	1	80	155.8	1	1	2	1	2	2	1	0	3	2	2	177.68	422.3	122	99	33	156	1	3	243.182	7.92589	24
61561	76	2	3	2	4.8	3.7	232	0.4	2.1	163.505	7.35319	1	19483	2	77	102.2	1	1	2	1	2	1	1	1	2	2	2	85.75	291.5	115	65	69	157	1	3	408.762	8.67512	23
61565	55	1	3	3	5	2.3	203	0.4	1.6	116.725	6.86697	1	34403.1	2	86	90.9	0	0	2	1	2	2	1	0	1	2	2	95.47	309.3	121	81	61	166	1	2	291.812	8.1889	24
61585	61	1	4	3	2.95	3	213	0.3	1.2	159.75	7.31967	1	5343.91	2	75	97.8	0	0	2	2	2	1	1	1	1	2	2	80.44	303.3	107	216	51	288	1	3	532.5	9.05664	21
61586	66	1	4	3	5	1.8	253	0.4	3	60.72	5.9241	1	5804.66	2	87	100.4	1	0	2	2	2	1	1	0	2	2	2	118.46	505.6	164	138	45	216	2	3	151.8	7.24603	33
61588	59	2	3	2	0.85	6.5	283	0.8	2.8	525.571	9.03774	1	12276.8	1	83	103	1	0	2	2	2	2	1	3	2	2	2	58.34	380.7	190	132	47	217	2	2	656.964	9.35967	38
61603	80	1	3	1	1.92	5.1	158	0.3	1.2	201.45	7.65428	1	13752.4	2	77	104.5	1	1	2	2	1	1	1	1	2	2	2	120.22	273.6	112	58	41	121	1	3	671.5	9.39124	22
61612	77	2	2	1	0.58	3.1	308	0.4	2.3	166.052	7.37549	1	3947.23	1	78	96	1	0	2	1	2	2	2	1	1	2	2	53.92	208.2	126	126	55	206	1	3	415.13	8.69742	25
61639	59	2	4	3	0.92	2.2	295	0.4	2.4	108.167	6.75711	1	9378.71	1	84	84.3	1	0	2	2	2	1	2	0	1	2	2	66.3	339	101	164	59	243	1	2	270.417	8.07904	20
61652	80	2	4	2	2.27	4.9	200	0.5	1	490	8.93664	1	9501.08	2	80	108.5	1	1	1	1	2	2	2	3	3	2	1	300.56	594.8	125	101	41	167	1	3	980	9.93664	25
61653	56	1	3	3	2.27	3.5	229	0.6	1.8	267.167	8.0616	1	38846.6	2	79	105.2	0	0	2	1	2	1	1	2	2	2	2	78.68	368.8	94	87	54	160	1	2	445.278	8.79856	19
61663	44	1	3	3	5	3.4	185	0.3	1.8	104.833	6.71195	1	34252.8	1	79	79.2	0	0	2	2	2	2	1	0	1	2	2	99.01	345	61	266	105	383	1	2	349.444	8.44892	12
61675	50	2	3	3	2.75	4.4	227	0.5	2.5	199.76	7.64212	1	58746.5	2	75	103.5	1	1	2	1	2	1	1	1	3	2	2	58.34	249.8	154	98	54	183	1	2	399.52	8.64212	31
61683	74	2	3	2	1.02	5.7	253	0.7	2.4	420.613	8.71635	1	11923.4	2	80	95.5	1	0	1	1	2	1	2	3	2	2	2	57.46	333.1	270	114	36	204	1	3	600.875	9.23092	54
61686	58	1	3	2	5	8.5	284	0.5	2.1	574.762	9.16682	1	31807.5	1	76	92.6	0	1	2	1	2	1	1	3	1	1	2	104.31	309.3	123	234	72	331	2	2	1149.52	10.1668	25
61696	62	2	1	2	1.94	3.5	172	0.6	1.9	190.105	7.57065	1	3150.04	2	87	89.4	1	1	2	1	2	2	2	1	2	2	2	112.27	350.9	181	98	60	194	1	3	316.842	8.30762	36
61716	68	1	2	1	4.74	6.1	286	0.4	0.8	872.3	9.76868	1	4795.97	2	82	104.5	0	0	2	2	2	1	1	3	2	2	2	69.84	333.1	82	134	70	220	2	3	2180.75	11.0906	16
61717	59	1	3	3	5	8.5	279	0.5	2.6	456.058	8.83307	1	36302.9	1	77	127	1	0	2	2	2	1	1	3	3	2	2	97.24	487.7	336	91	35	193	1	2	912.115	9.83307	67
61721	31	2	4	3	0.35	4.7	283	0.9	2.7	443.367	8.79236	1	16688.1	2	78	113.8	1	0	2	2	2	2	2	3	3	2	2	71.6	303.3	146	105	37	171	2	1	492.63	8.94436	29
61777	66	1	3	3	2.16	4.1	160	0.5	1.2	273.333	8.09452	1	33519.2	2	75	109.1	1	0	2	2	2	1	1	2	2	2	1	69.84	291.5	73	75	45	135	1	3	546.667	9.09452	15
61789	51	2	2	3	1.94	3.7	268	0.5	2	247.9	7.95361	0	5051.9	2	82	81.6	0	0	2	2	2	2	2	2	2	2	2	57.46	196.3	91	109	61	188	2	2	495.8	8.95361	18
61809	80	1	2	3	0.82	3.2	139	0.7	1.9	163.874	7.35644	1	6081.65	1	82	104	1	1	2	1	1	2	1	1	2	2	2	145.86	303.3	112	76	55	153	1	3	234.105	7.87101	22
61843	72	2	3	1	3.82	5.2	221	0.4	1.7	270.4	8.07895	1	20047.5	2	75	100.2	0	0	2	1	2	2	2	2	3	2	2	49.5	232	84	161	45	223	2	3	676	9.40088	17
61866	74	2	3	2	2.4	3.7	201	0.5	2.4	154.938	7.27554	1	17304	2	77	105.1	1	0	2	1	2	2	2	1	3	2	2	94.59	362.8	162	101	50	183	1	3	309.875	8.27554	32
61873	57	2	1	3	0.6	4.3	332	0.4	1.8	317.244	8.30945	1	6662.56	2	86	108.1	1	1	2	1	1	1	1	2	3	2	2	42.43	315.2	95	52	54	125	1	2	793.111	9.63138	19
61874	66	1	4	2	1.06	5	327	0.5	3.5	233.571	7.86772	1	6806.82	2	75	117.5	1	0	2	1	2	1	1	2	3	2	2	134.37	374.7	263	127	30	210	1	3	467.143	8.86772	53
61880	60	2	2	1	0.55	3.9	178	0.4	2.2	126.218	6.97978	1	2411.45	1	78	108	1	1	1	1	2	2	2	0	3	2	1	44.2	297.4	235	104	45	196	1	3	315.545	8.3017	47
61904	60	1	4	3	1.24	3.3	278	0.4	2.1	174.743	7.44909	1	3500.71	2	75	109	1	1	1	1	2	1	1	1	3	2	2	111.38	588.9	188	92	37	167	1	3	436.857	8.77102	38
61914	66	2	3	3	4.46	5.4	294	0.7	1.8	617.4	9.27006	1	34805.3	1	87	127.6	1	0	2	1	2	2	2	3	3	1	2	72.49	368.8	149	99	54	183	1	3	882	9.78463	30
61924	46	1	4	2	0.92	1.9	216	0.6	2.1	117.257	6.87353	1	9769.1	1	78	104.9	0	0	2	2	2	2	2	0	2	2	2	84.86	333.1	103	150	38	209	2	2	195.429	7.6105	21
61943	59	1	3	1	5	2.9	182	0.5	1.6	164.938	7.36578	1	33506.1	1	80	117.4	1	0	2	2	2	2	1	1	3	2	2	91.94	469.9	140	93	30	151	2	2	329.875	8.36578	28
61949	61	2	2	1	0.72	3.4	179	0.4	2.1	115.924	6.85703	1	2299.8	1	78	98.1	1	1	2	2	2	2	1	0	3	2	2	76.02	202.2	219	98	41	183	1	3	289.81	8.17896	44
61960	78	2	3	3	2.12	5.8	328	0.4	1.7	447.624	8.80614	1	18665.3	1	79	129.5	1	1	2	1	2	2	2	3	3	1	2	50.39	350.9	144	136	56	221	1	3	1119.06	10.1281	29
62036	60	1	3	3	5	3	235	0.7	2.1	235	7.87652	1	24902.5	2	88	99.3	0	0	2	2	2	2	1	2	1	2	2	86.63	315.2	65	72	62	147	1	3	335.714	8.39109	13
62045	75	2	3	2	5	3.6	223	0.4	1.3	247.015	7.94846	1	19397.8	1	79	88.8	1	0	2	1	2	2	1	2	1	2	2	87.52	273.6	194	101	44	184	1	3	617.538	9.27039	39
62064	77	2	3	3	1.8	3.1	265	0.4	2.7	121.704	6.92723	1	10994	1	83	92	1	0	2	1	2	2	1	0	2	1	2	91.94	327.1	315	128	47	238	2	3	304.259	8.24916	63
62070	70	1	4	3	4.46	10.1	273	0.9	1.4	1772.55	10.7916	1	6815.07	2	87	87.3	1	0	2	2	2	1	1	3	1	2	2	96.36	261.7	36	76	82	165	1	3	1969.5	10.9436	7
62071	49	1	4	1	0.78	3.9	295	0.4	1.9	242.211	7.92012	1	15661.6	2	78	82	1	0	2	2	2	1	1	2	1	2	2	79.56	273.6	86	197	61	275	2	2	605.526	9.24205	17
62085	54	1	4	3	4.92	1.5	201	0.3	2.4	37.6875	5.23601	1	8653.86	1	78	100.7	1	0	2	1	2	2	2	0	2	2	2	93.7	333.1	141	125	38	191	2	2	125.625	6.97298	28
62097	69	1	1	2	5	3.3	251	0.4	1	331.32	8.37208	1	3534.36	2	87	97.5	0	0	2	1	2	2	1	2	2	1	2	76.02	315.2	61	147	44	203	2	3	828.3	9.69401	12
62112	58	2	2	2	0.93	3	220	0.4	1.9	138.947	7.11839	1	6931.57	2	77	84.7	1	1	2	1	2	2	2	0	1	2	2	61.88	297.4	205	135	45	221	1	2	347.368	8.44032	41
62117	72	2	4	2	1.02	3	239	0.5	3	119.5	6.90087	1	7648.55	2	87	108.6	1	1	2	1	1	1	1	0	2	2	1	192.71	577	166	79	50	162	1	3	239	7.90087	33
62132	66	2	3	1	0.88	3	245	0.6	1.9	232.105	7.85864	1	12021.9	1	87	128.5	1	1	2	1	2	1	1	2	3	2	2	56.58	410.4	75	132	77	224	1	3	386.842	8.5956	15
62155	32	1	1	3	0.95	5.2	301	0.6	2.5	375.648	8.55324	1	7945.52	1	89	112.3	0	0	2	2	2	2	1	3	3	2	2	85.75	368.8	70	146	38	198	2	1	626.08	9.2902	14
62172	43	2	4	2	2.02	5.2	319	0.5	2.7	307.185	8.26296	0	12656	2	96	120.4	0	0	2	2	2	1	1	2	3	2	2	60.11	297.4	141	68	73	169	2	2	614.37	9.26296	28
62178	80	1	3	2	0.05	3.3	152	0.4	0.8	250.8	7.97039	1	5372.16	1	95	112.5	0	0	2	1	2	2	2	2	2	2	2	89.28	285.5	100	134	47	201	2	3	627	9.29232	20
62199	57	1	3	3	5	2.9	187	0.4	1.5	144.613	7.17606	1	56583.6	2	92	107.8	0	0	2	2	2	1	1	1	2	2	2	84.86	356.9	98	116	35	171	2	2	361.533	8.49798	20
62205	28	1	3	3	5	3.4	267	0.4	1.8	201.733	7.65631	1	44243.6	1	90	106	0	0	2	2	2	2	1	1	2	2	2	96.36	523.4	129	145	40	211	2	1	504.333	8.97823	26
62214	22	2	4	2	1.41	6.1	330	0.6	2.4	503.25	8.97513	0	12007.3	2	95	89	0	0	2	2	2	2	1	3	1	2	2	71.6	285.5	44	90	54	153	2	1	838.75	9.7121	9
62217	77	2	1	1	0.97	6.6	273	0.5	1.1	819	9.67772	1	6857.93	2	98	118.6	1	1	2	1	2	2	2	3	3	2	1	81.33	249.8	107	106	46	173	1	3	1638	10.6777	21
62218	38	2	4	3	4.05	3.7	297	0.4	2.6	169.062	7.4014	1	18666.3	2	102	120.3	1	0	2	2	2	1	1	1	3	2	2	56.58	333.1	162	223	36	291	1	1	422.654	8.72333	32
62226	80	1	2	3	3.64	5.1	170	0.9	1.3	600.231	9.22937	1	5744.93	2	93	97.2	1	0	2	2	2	2	2	3	2	2	2	94.59	249.8	105	83	37	141	1	3	666.923	9.38138	21
62228	50	1	3	3	3.15	3.6	235	0.2	1.6	105.75	6.72451	1	55351.6	1	91	136.1	1	1	2	2	2	2	1	0	3	2	2	83.1	386.6	192	112	33	183	1	2	528.75	9.04644	38
62231	48	2	1	2	3.92	6	328	0.5	2.2	447.273	8.80501	0	23904.6	2	102	111	0	0	2	2	2	2	1	3	3	2	2	46.85	339	122	99	59	182	2	2	894.545	9.80501	24
62236	61	1	5	3	5	2.9	212	0.4	1.7	144.659	7.17651	1	3876.86	1	93	90.8	0	0	2	2	2	2	1	1	1	2	2	95.47	315.2	135	139	39	205	1	3	361.647	8.49844	27
62239	22	2	2	2	0.09	2.9	213	0.6	1.6	231.637	7.85573	1	17748.6	2	94	78.9	0	0	2	2	2	2	1	2	1	2	2	56.58	243.9	68	64	42	120	2	1	386.062	8.59269	14
62250	34	1	1	3	5	3	140	0.5	2.4	87.5	6.45121	0	21597.5	3	92	95.1	0	0	2	2	2	2	1	0	2	2	2	84.86	297.4	98	104	50	174	2	1	175	7.45121	20
62264	77	1	3	1	2.72	3.8	192	0.6	1	437.76	8.774	1	24282.4	1	99	112	1	1	2	1	2	1	1	3	3	2	2	74.26	380.7	138	75	55	158	1	3	729.6	9.51096	28
62265	52	1	3	3	1.13	6.2	221	0.7	2.8	342.55	8.42017	1	7904.93	2	95	110	0	1	2	2	2	1	1	2	3	2	2	79.56	243.9	223	166	39	250	1	2	489.357	8.93474	45
62278	72	2	3	3	2.51	3.8	273	0.5	1.9	273	8.09276	1	25326	1	94	91.9	0	0	2	2	2	1	1	2	2	2	2	67.18	273.6	118	62	48	134	1	3	546	9.09276	24
62282	57	2	4	3	1.7	2.1	184	0.2	1.3	59.4462	5.89351	1	10573.7	1	102	90	1	1	2	1	2	2	1	0	1	2	2	88.4	249.8	75	105	72	192	1	2	297.231	8.21544	15
62291	56	1	5	3	5	2.9	291	0.5	4.1	102.915	6.6853	1	10134.3	1	92	104.5	1	0	2	1	2	2	1	0	2	2	2	61	273.6	54	79	43	133	1	2	205.829	7.6853	11
62308	78	2	3	2	2.64	1.6	262	0.3	2.2	57.1636	5.83703	1	35734.7	1	97	94.9	0	0	2	1	2	2	2	0	1	2	2	100.78	416.4	177	143	57	235	1	3	190.545	7.57399	35
62309	47	2	1	1	0.46	3.1	280	0.4	2.9	119.724	6.90357	1	17421.1	3	92	100.3	1	1	2	2	2	2	1	0	3	2	2	47.74	303.3	93	146	51	216	1	2	299.31	8.2255	19
62317	46	1	3	3	0.94	2.6	241	0.4	1.9	131.916	7.04347	1	7792.91	1	94	107	1	1	2	1	2	1	1	0	2	2	2	68.07	333.1	146	132	59	220	1	2	329.789	8.3654	29
62326	69	1	3	3	4.3	4	230	0.6	2.6	212.308	7.73001	1	66127.7	1	97	106.9	0	0	2	2	2	2	1	1	2	2	2	98.12	291.5	125	133	52	210	2	3	353.846	8.46698	25
62339	29	1	3	3	5	3	333	0.5	2.8	178.393	7.47891	1	30824	2	100	98.2	0	0	2	2	2	1	1	1	2	2	2	79.56	392.6	126	134	49	208	2	1	356.786	8.47891	25
62345	38	2	3	3	5	8.5	300	0.6	2.6	588.462	9.2008	0	27150.2	2	103	103.8	0	0	2	2	2	2	1	3	3	2	2	80.44	249.8	117	105	57	185	2	1	980.769	9.93777	23
62353	80	1	3	3	5	10.2	214	0.8	0.4	4365.6	12.092	1	20652.6	2	91	105.4	1	1	2	1	2	1	1	3	2	1	2	87.52	345	68	67	39	120	1	3	5457	12.4139	14
62357	36	1	3	3	5	5.1	174	0.7	1.3	477.831	8.90036	1	46536.3	1	91	93.7	0	0	2	2	2	1	1	3	2	2	2	91.05	285.5	128	133	44	203	2	1	682.615	9.41493	26
62363	44	2	3	1	1.43	3.4	263	0.7	3.8	164.721	7.36388	1	61086.1	2	102	89.7	0	0	2	2	2	1	1	1	2	2	2	52.16	285.5	192	136	45	219	2	2	235.316	7.87845	38
62366	80	1	3	2	1.65	5.3	195	0.4	0.8	516.75	9.01332	1	16020.2	1	98	88.6	0	1	2	2	2	2	1	3	1	2	2	114.04	279.6	75	71	44	130	1	3	1291.88	10.3353	15
62367	50	1	5	1	3.23	5.7	319	0.3	1.9	287.1	8.16541	1	4522.71	3	90	94.2	0	0	2	2	2	2	1	2	2	2	2	68.07	469.9	190	108	41	187	2	2	957	9.90238	38
62370	21	1	5	3	3.7	1.8	166	0.4	2.2	54.3273	5.7636	0	5800.21	1	90	67.5	0	0	2	2	2	2	2	0	1	2	2	73.37	243.9	82	78	52	146	2	1	135.818	7.08553	16
62377	78	2	3	1	1.24	4.3	217	0.5	1.7	274.441	8.10035	0	17095.7	1	95	85.2	1	0	1	2	2	1	1	2	1	1	2	89.28	279.6	108	127	50	199	2	3	548.882	9.10035	22
62378	68	2	2	1	4.66	4.1	220	0.5	1	451	8.81698	1	5982.89	1	96	97	1	0	2	1	2	2	2	3	3	1	2	203.32	511.5	76	72	33	120	2	3	902	9.81698	15
62384	40	1	3	2	2.31	3.5	260	0.4	2.4	151.667	7.24476	1	11383.6	1	101	108.2	0	0	2	1	2	2	1	1	3	2	2	97.24	368.8	344	87	44	200	1	2	379.167	8.56669	69
62386	35	1	5	2	2.51	9.5	287	0.3	3.2	255.609	7.9978	1	9572.97	1	97	119.7	1	0	2	1	2	1	1	2	3	2	2	78.68	285.5	155	243	47	321	1	1	852.031	9.73476	31
62388	69	2	3	2	1.12	4.7	277	0.7	1.7	536.076	9.0663	1	23787.7	1	97	128.2	1	1	1	1	2	2	1	3	3	2	1	129.06	416.4	122	33	36	93	1	3	765.824	9.58087	24
62399	53	2	1	1	1.63	3	191	0.4	1.8	127.333	6.99247	1	11115.3	2	98	94.4	1	1	2	2	2	1	1	0	3	2	2	46.85	303.3	174	176	60	271	1	2	318.333	8.31439	35
62411	51	2	4	3	3.21	2	248	0.4	1.8	110.222	6.78427	1	8274.89	2	90	100.1	1	0	2	2	2	1	1	0	2	2	2	69.84	315.2	109	134	34	190	2	2	275.556	8.1062	22
62413	65	1	3	3	1.6	4.1	259	0.6	1.4	455.1	8.83004	1	56831.9	1	101	127.5	1	1	2	1	2	1	1	3	3	2	2	121.11	553.2	169	42	63	139	1	3	758.5	9.56701	34
62430	27	1	2	3	2.93	4.6	335	0.5	2.1	366.905	8.51926	1	18601.6	1	92	114.2	0	0	2	2	2	1	1	3	3	2	2	78.68	446.1	95	134	39	192	2	1	733.81	9.51926	19
62431	54	1	4	1	0.81	9.2	297	0.7	2.4	796.95	9.63835	1	19833.7	1	97	73.7	1	0	2	2	2	1	1	3	1	2	2	74.26	285.5	53	79	54	144	1	2	1138.5	10.1529	11
62444	23	2	4	3	0	4.7	500	0.4	1.9	494.737	8.95052	1	9298.35	2	100	97.1	0	0	2	2	2	2	1	3	3	2	2	62.76	303.3	125	98	45	168	2	1	1236.84	10.2724	25
62465	44	2	4	3	4.21	5.3	335	0.5	2.3	385.978	8.59238	1	9744.34	1	99	90.8	0	0	2	1	2	2	2	3	2	2	2	62.76	261.7	134	118	37	182	2	2	771.957	9.59238	27
62467	65	1	3	3	2.15	3.1	177	0.5	1.2	228.625	7.83684	1	48296	1	94	95	0	0	2	2	2	2	1	2	2	2	2	101.66	374.7	96	123	68	210	2	3	457.25	8.83684	19
62474	71	2	3	2	1.13	5.5	263	0.8	2.6	445.077	8.79791	1	14261.9	1	98	140.6	1	1	2	1	1	1	1	3	3	2	1	141.44	666.2	167	152	53	238	1	3	556.346	9.11984	33
62475	22	1	3	2	0.05	3.5	211	0.6	2.5	177.24	7.46956	0	17096.1	2	97	85.1	0	0	2	2	2	2	1	1	2	2	2	84.86	356.9	61	74	51	137	2	1	295.4	8.20653	12
62476	40	1	3	2	1.29	2.7	211	0.3	1.4	122.079	6.93167	0	11236.2	3	91	93.1	1	0	2	2	2	2	2	0	2	2	2	79.56	267.7	90	113	44	175	2	2	406.929	8.66863	18
62480	43	1	3	2	4.12	3.6	215	0.9	2.3	302.87	8.24255	1	47576.3	1	98	100	1	0	2	2	2	1	1	2	2	2	2	89.28	368.8	169	128	50	212	2	2	336.522	8.39456	34
62481	39	2	2	3	3.13	2.5	199	0.3	1.1	135.682	7.08408	1	13658.8	2	90	93.6	0	0	2	2	2	2	1	0	2	2	2	54.81	208.2	40	94	46	148	2	1	452.273	8.82105	8
62491	61	2	5	2	5	2.6	280	0.3	2	109.2	6.77083	1	9384.25	2	102	94.7	0	0	2	2	2	2	2	0	2	2	2	54.81	309.3	174	131	47	213	2	3	364	8.50779	35
62510	80	2	3	2	2.64	5	357	0.4	1.8	396.667	8.63178	0	37984.9	1	92	99.9	1	0	2	2	2	1	1	3	2	2	2	76.91	458	149	97	53	180	2	3	991.667	9.95371	30
62512	39	1	5	3	5	3.7	214	0.4	1.7	186.306	7.54153	0	9219.78	3	91	81.4	0	0	2	2	2	2	2	1	1	2	2	76.91	321.2	63	104	48	165	2	1	465.765	8.86346	13
62522	54	1	3	3	5	4.6	138	0.6	2.1	181.371	7.5028	1	10483.7	2	94	105.4	0	0	2	2	2	1	1	1	3	2	2	77.79	386.6	95	154	93	266	2	2	302.286	8.23977	19
62539	60	1	4	1	0.92	2.6	218	0.7	1.5	264.507	8.04716	1	5667.51	2	101	103.3	1	1	2	2	2	1	1	2	3	2	2	111.38	350.9	58	69	65	146	1	3	377.867	8.56173	12
62551	37	2	3	3	5	6.5	268	0.9	2	783.9	9.61453	0	36510.4	2	101	147.3	0	0	2	2	2	2	2	3	3	2	2	66.3	386.6	57	109	53	173	2	1	871	9.76653	11
62556	31	2	5	3	3.78	4	296	0.5	1.7	348.235	8.44392	1	8450.3	1	91	80	0	0	2	2	2	2	2	2	1	2	2	60.11	226	129	141	44	211	2	1	696.471	9.44392	26
62579	78	1	1	3	1.08	4	239	0.5	1.7	281.176	8.13533	1	5378.2	2	96	94.4	1	0	2	2	2	1	1	2	1	2	2	94.59	184.4	83	161	53	231	1	3	562.353	9.13533	17
62585	80	2	4	2	0.98	1.5	396	0.3	1.7	104.824	6.71182	1	11092.7	1	95	101.8	1	0	1	2	2	2	2	0	3	2	2	58.34	279.6	130	220	59	305	1	3	349.412	8.44878	26
62587	73	1	3	3	1.07	3.7	212	0.6	2	235.32	7.87848	0	6710.59	1	101	98.9	0	1	2	2	2	1	1	2	1	2	2	98.12	297.4	71	97	61	172	2	3	392.2	8.61545	14
62593	72	2	3	3	2.92	4.8	215	0.4	1.5	275.2	8.10434	1	29328.7	1	91	115.3	1	0	2	1	2	2	1	2	3	2	2	76.02	303.3	151	102	53	185	1	3	688	9.42626	30
62596	52	2	5	3	0.65	3.7	199	0.4	1.7	173.247	7.43669	1	6300.59	1	103	105.9	0	0	2	2	2	2	2	1	3	2	2	57.46	422.3	95	143	53	215	2	2	433.118	8.75862	19
62601	65	1	4	2	5	6.2	646	0.6	2.5	961.248	9.90876	0	5064.81	2	97	92.6	0	0	2	2	2	1	1	3	2	1	2	149.4	398.5	89	100	41	159	2	3	1602.08	10.6457	18
62602	80	2	3	3	4.59	4.6	220	0.5	1.9	266.316	8.05699	1	25897.3	1	95	92.2	0	0	2	1	2	2	2	2	2	2	2	99.89	368.8	118	157	71	252	1	3	532.632	9.05699	24
62634	68	1	3	1	3.06	4.2	148	0.6	2.2	169.527	7.40537	1	47341.1	2	97	117.8	0	0	2	1	2	1	1	1	3	2	1	83.98	362.8	218	107	51	202	1	3	282.545	8.14234	44
62658	68	1	3	2	2.3	2.6	155	0.4	1.4	115.143	6.84728	1	11196.1	1	92	112.8	0	0	2	2	2	1	1	0	3	2	2	95.47	309.3	354	171	41	283	1	3	287.857	8.16921	71
62678	68	1	2	1	1.79	3.8	285	0.4	1.4	309.429	8.27346	1	3913.22	2	103	92.8	1	0	2	2	2	1	1	2	1	2	2	71.6	321.2	77	94	50	159	1	3	773.571	9.59539	15
62682	62	2	3	2	0.86	5	346	0.3	1.3	399.231	8.64108	1	21901.5	2	91	120.5	1	0	2	2	1	2	1	3	3	2	2	63.65	249.8	260	104	33	189	1	3	1330.77	10.378	52
62684	29	2	3	3	2.1	3.9	289	0.5	2	281.775	8.1384	1	33874	1	92	115.7	0	0	2	2	2	2	1	2	3	2	2	59.23	362.8	94	105	41	165	2	1	563.55	9.1384	19
62694	37	1	3	2	0.86	3.3	231	0.3	1.6	142.931	7.15918	0	9573.43	2	91	133.6	0	0	2	2	2	1	1	1	3	2	2	92.82	398.5	49	122	46	178	2	1	476.438	8.89614	10
62708	52	1	5	2	1.34	2.4	161	0.3	1.6	72.45	6.17891	1	6354.62	3	91	81.4	1	0	2	2	2	1	2	0	1	2	2	57.46	345	112	131	47	200	2	2	241.5	7.91588	22
62718	63	1	4	3	2.51	1.9	162	0.4	1.3	94.7077	6.56541	0	2929.48	1	96	100.6	0	0	2	2	2	1	1	0	2	2	2	86.63	350.9	141	121	46	195	2	3	236.769	7.88734	28
62719	74	1	2	1	4.66	3.8	225	0.2	1.4	122.143	6.93243	1	5645.38	1	96	97.5	0	0	2	1	2	2	1	0	2	2	2	68.95	327.1	75	87	48	150	1	3	610.714	9.25435	15
62727	80	2	3	3	1.65	3.7	144	0.5	1.5	177.6	7.47249	1	19099.6	1	95	97.5	1	1	2	2	2	1	2	1	3	1	2	108.73	463.9	130	120	65	211	1	3	355.2	8.47249	26
62732	71	2	1	1	0.56	2.4	195	0.2	0.9	104	6.70044	1	8760.84	2	94	126.9	1	1	2	2	2	1	2	0	3	2	2	64.53	297.4	129	129	61	216	1	3	520	9.02237	26
62744	37	1	2	3	2.6	2.1	244	0.5	2	128.1	7.00113	0	19021.3	2	91	114.8	0	0	2	2	2	2	1	0	3	2	2	86.63	333.1	81	122	44	182	2	1	256.2	8.00113	16
62764	51	2	2	2	0.36	6.3	269	0.9	1.5	1016.82	9.98985	1	10356.7	2	93	122.5	1	0	2	1	2	2	2	3	3	2	2	66.3	273.6	109	159	52	233	2	2	1129.8	10.1419	22
62768	38	2	1	2	0.68	6.5	365	0.9	2	1067.62	10.0602	1	20576.6	1	95	96.4	1	0	2	1	2	2	2	3	3	2	2	43.32	196.3	98	110	80	210	2	1	1186.25	10.2122	20
62771	30	1	4	1	0.75	2.8	265	0.4	2.1	141.333	7.14296	1	15371	2	99	92.5	0	0	2	2	2	1	1	0	2	2	2	101.66	350.9	49	47	30	87	2	1	353.333	8.46489	10
62777	28	1	5	3	1.93	2.9	328	0.3	0.9	317.067	8.30864	1	12910.1	2	92	92.3	0	0	2	2	2	2	1	2	2	2	2	114.04	505.6	45	114	92	215	2	1	1056.89	10.0456	9
62787	21	2	5	3	5	2.4	217	0.4	3	69.44	6.1177	0	5908.06	1	96	73	0	0	2	2	2	2	2	0	1	2	2	63.65	226	49	77	54	141	2	1	173.6	7.43962	10
62789	26	2	5	3	2.2	4.9	249	0.3	2.1	174.3	7.44543	1	7789.49	2	101	96.2	1	0	2	2	2	2	2	1	3	2	2	59.23	279.6	117	83	49	155	2	1	581	9.18239	23
62792	52	2	3	3	1.09	3.4	265	0.4	1.7	212	7.72792	1	11816.6	1	98	133	1	0	2	2	2	2	1	1	3	2	2	81.33	392.6	91	157	67	242	2	2	530	9.04985	18
62804	69	1	3	3	5	3.5	212	0.9	2.1	318	8.31288	1	43138.1	2	95	107.8	1	0	2	1	2	2	1	2	3	1	2	102.54	434.2	89	68	50	136	1	3	353.333	8.46489	18
62808	44	2	1	1	0.78	4.2	218	0.4	1.6	228.9	7.83857	1	14038.4	2	96	100.8	0	1	2	2	2	2	2	2	3	2	2	52.16	267.7	111	119	59	200	2	2	572.25	9.1605	22
62809	51	2	3	2	0.23	7.1	503	1.1	2.3	1708.01	10.7381	1	12197.1	1	96	82.8	0	0	2	1	2	1	1	3	1	2	2	43.32	297.4	105	129	67	217	1	2	1552.74	10.6006	21
62811	40	2	4	3	2.69	4.5	286	0.4	2.3	223.826	7.80623	1	8740.48	2	99	109.2	0	0	2	2	2	2	1	2	3	2	2	115.8	410.4	76	168	62	245	1	2	559.565	9.12816	15
62814	72	1	4	1	1.7	4.7	250	0.3	1.9	185.526	7.53548	1	4964.45	2	101	89.6	0	0	2	1	2	1	1	1	1	2	2	71.6	345	88	136	73	227	1	3	618.421	9.27245	18
62817	41	1	4	2	0.94	4.6	220	0.6	2.7	224.889	7.81307	0	8924.26	2	99	112.2	1	1	2	2	2	1	1	2	3	2	2	80.44	309.3	48	67	46	123	2	2	374.815	8.55003	10
62840	60	1	3	1	1.27	4.7	240	0.6	1.5	451.2	8.81762	1	47078	2	101	126.5	1	0	2	1	2	1	1	3	3	2	2	67.18	309.3	75	56	46	117	1	3	752	9.55459	15
62847	44	1	2	3	5	4.3	206	0.3	1.4	189.814	7.56844	1	14718.7	1	90	96.3	1	0	2	2	2	2	1	1	2	2	2	78.68	422.3	336	112	38	217	2	2	632.714	9.30541	67
62849	40	2	4	3	5	6	182	0.5	1.7	321.176	8.32722	1	8256.16	1	96	163.5	1	0	2	2	2	2	1	2	3	2	2	65.42	333.1	61	109	49	170	2	2	642.353	9.32722	12
62855	47	2	3	3	5	6.6	213	0.6	1.7	496.165	8.95468	1	68193.4	2	91	109.1	1	0	2	2	2	2	2	3	3	2	2	75.14	368.8	83	75	48	140	2	2	826.941	9.69164	17
62859	53	2	4	2	1.41	6	304	0.5	2.2	414.545	8.69539	1	8595.93	2	95	120.1	1	0	2	2	2	1	1	3	3	2	2	68.95	368.8	65	120	57	190	1	2	829.091	9.69539	13
62861	80	2	3	2	1.88	7.6	164	0.6	0.9	830.933	9.69859	1	29189.6	1	95	74.4	1	1	2	2	2	1	1	3	1	1	2	61.88	267.7	61	113	76	201	2	3	1384.89	10.4356	12
62864	57	2	3	3	0.32	4.4	235	0.6	1.7	364.941	8.51152	1	13640.1	1	94	103	0	1	2	1	2	1	1	3	2	2	2	141.44	398.5	351	122	48	240	2	2	608.235	9.24849	70
62871	48	1	5	3	4.59	4.9	338	0.8	1.2	1104.13	10.1087	1	6517.18	2	92	96.9	1	0	2	1	2	1	1	3	1	2	2	72.49	422.3	367	64	58	195	2	2	1380.17	10.4306	73
62876	74	2	3	3	3.67	2.7	288	0.4	1.8	172.8	7.43296	1	28892.6	1	91	106.6	1	0	2	2	2	2	1	1	3	2	2	79.56	541.3	214	143	43	229	2	3	432	8.75489	43
62892	50	1	4	3	0.79	2.4	193	0.5	2.7	85.7778	6.42253	0	11391.1	2	95	92.9	1	0	2	1	2	1	1	0	2	2	2	118.46	279.6	81	102	53	171	2	2	171.556	7.42253	16
62900	68	2	4	2	2.69	2	208	0.7	2	145.6	7.18587	1	6437.05	2	95	94.2	1	0	2	2	2	2	2	1	3	2	2	88.4	321.2	181	124	56	216	2	3	208	7.70044	36
62922	31	2	3	3	2.57	3	169	0.4	1.5	135.2	7.07895	0	40099.8	3	91	75.5	0	0	2	2	2	1	1	0	1	2	2	84.86	190.3	56	78	72	161	2	1	338	8.40088	11
62927	63	1	3	3	5	3.4	144	0.6	1.3	225.969	7.81998	0	62332.6	2	91	109	1	0	2	1	2	2	2	2	3	2	2	98.12	446.1	121	88	43	155	2	3	376.615	8.55695	24
62928	43	2	4	1	0.84	2.7	280	0.3	1.7	133.412	7.05974	1	6278.54	2	90	119.4	0	1	2	2	2	1	1	0	3	2	2	65.42	410.4	127	159	46	230	1	2	444.706	8.79671	25
62937	63	2	4	3	1.63	3.2	293	0.3	1.6	175.8	7.45779	1	7623.3	1	99	106.1	1	1	2	1	2	2	2	1	3	2	2	63.65	321.2	140	156	48	232	2	3	586	9.19476	28
62945	48	2	4	3	4.9	3.4	224	0.4	1.4	217.6	7.76553	1	8429.34	1	96	88.3	0	1	2	2	2	2	1	1	2	2	2	68.07	297.4	107	89	47	157	1	2	544	9.08746	21
62948	79	1	3	3	5	2	108	0.4	0.5	172.8	7.43296	1	22935.8	1	101	119.8	1	1	2	2	2	2	1	1	3	1	2	78.68	321.2	123	72	43	140	1	3	432	8.75489	25
62955	31	2	3	3	5	2.3	204	0.3	1.4	100.543	6.65167	0	35289.8	2	99	76.9	0	0	2	2	2	2	2	0	1	2	2	63.65	202.2	67	107	77	197	2	1	335.143	8.38863	13
62982	66	2	3	2	1.16	2.6	350	0.6	1.4	390	8.60733	1	23787.7	1	97	110	1	1	2	1	2	1	1	3	3	1	2	92.82	315.2	158	81	49	162	1	3	650	9.3443	32
62985	68	1	5	3	2.72	4	215	0.5	1.6	268.75	8.07012	1	3901.39	1	102	101	1	1	2	2	2	1	1	2	2	2	2	76.91	404.5	86	72	50	139	1	3	537.5	9.07012	17
62993	34	2	3	3	3.93	5.4	174	0.2	1.3	144.554	7.17546	1	34918.4	1	90	86	0	0	2	2	2	1	1	1	1	2	2	67.18	315.2	119	125	52	201	2	1	722.769	9.49739	24
62997	60	1	3	3	0.95	2.8	260	0.4	0.8	364	8.50779	0	14068.6	2	96	124	0	0	2	2	2	2	1	3	3	2	2	82.21	356.9	85	110	40	167	2	3	910	9.82972	17
63004	38	2	5	3	5	4.7	248	0.3	1.7	205.694	7.68436	1	6132.86	2	92	66.2	0	0	2	2	2	1	1	1	1	2	2	54.81	255.8	107	133	83	237	2	1	685.647	9.42132	21
63010	78	2	4	3	2.37	5.1	259	0.2	1.2	220.15	7.78234	1	5907.26	2	100	111.7	1	1	2	1	2	2	2	1	3	2	2	76.02	226	104	127	56	204	1	3	1100.75	10.1043	21
63012	65	1	3	3	4.76	2.6	180	0.3	0.7	200.571	7.64797	1	57161.4	1	91	102.3	1	0	1	2	2	1	1	1	2	2	2	82.21	410.4	99	123	51	194	1	3	668.571	9.38494	20
63022	49	1	3	1	3.16	3.5	291	0.3	1.9	160.816	7.32927	1	36225.8	1	92	101.4	0	0	2	1	2	1	1	1	2	2	2	93.7	327.1	89	147	52	217	2	2	536.053	9.06623	18
63023	25	1	3	3	0.92	1.6	171	0.5	1.8	76	6.24793	0	58374.6	1	91	77.3	0	0	2	2	2	1	1	0	1	2	2	65.42	309.3	35	60	47	114	2	1	152	7.24793	7
63036	74	2	5	1	0.55	5.5	296	0.6	2.6	375.692	8.55341	1	6289.47	1	93	111.7	1	1	2	1	2	2	2	3	3	2	2	114.92	428.3	111	90	37	149	1	3	626.154	9.29037	22
63041	35	1	5	3	5	3	290	0.5	2.3	189.13	7.56324	1	6319.75	2	103	91.8	0	0	2	2	2	2	1	1	2	2	2	77.79	309.3	97	120	65	204	2	1	378.261	8.56324	19
63050	24	1	4	3	1.8	2	218	0.3	1.5	87.2	6.44626	1	8326.63	1	96	88	0	0	2	2	2	2	2	0	2	2	2	83.98	339	78	99	38	153	2	1	290.667	8.18322	16
63051	30	1	5	3	5	3	230	0.6	2.3	180	7.49185	0	10231.5	2	96	89.5	0	0	2	2	2	2	1	1	1	2	2	93.7	339	121	80	40	144	2	1	300	8.22882	24
63057	29	1	3	3	2.6	2.9	236	0.5	1.1	311.091	8.28119	0	20527.1	1	98	84.2	0	0	2	2	2	2	1	2	1	2	2	84.86	356.9	65	56	43	112	2	1	622.182	9.28119	13
63064	61	1	4	1	1.07	3	187	0.4	1.4	160.286	7.3245	1	4111.2	2	95	87.2	1	0	2	2	2	1	1	1	1	2	2	68.07	422.3	74	54	150	219	2	3	400.714	8.64643	15
63077	38	1	3	3	4.59	2.6	196	0.4	1.3	156.8	7.29278	0	42664.7	2	94	88.7	1	0	2	2	2	2	1	1	1	2	2	82.21	327.1	57	86	60	157	2	1	392	8.61471	11
63081	62	1	5	2	2.51	3.3	205	0.5	2.8	120.804	6.91652	0	9370.47	3	90	97	0	0	2	2	2	1	1	0	2	2	2	81.33	267.7	78	111	42	169	2	3	241.607	7.91652	16
63082	59	2	3	1	0.82	5.5	194	0.6	1.5	426.8	8.73742	1	87824.8	1	101	83	1	0	1	1	1	1	1	3	1	2	1	104.31	345	82	97	53	166	1	2	711.333	9.47438	16
63083	71	2	3	3	3.58	4.7	255	0.3	1.2	299.625	8.22701	1	31666.6	1	98	114.9	1	0	2	1	2	2	1	2	3	2	2	59.23	404.5	192	149	54	241	2	3	998.75	9.96398	38
63091	70	1	3	3	4.48	4.4	232	0.7	2.1	340.267	8.41052	1	26030.1	2	93	121.8	1	0	2	2	2	1	1	2	3	2	2	69.84	362.8	147	117	61	207	2	3	486.095	8.9251	29
63094	80	1	3	3	2.58	5.3	189	0.7	1.3	539.377	9.07515	1	11290.6	1	94	110.8	1	1	2	1	2	2	1	3	2	1	2	87.52	321.2	101	94	54	168	1	3	770.538	9.58972	20
63109	41	2	3	1	3.9	5.1	324	0.6	2.7	367.2	8.52042	1	52085.4	1	101	113.2	0	0	2	2	2	1	1	3	3	2	2	73.37	333.1	323	119	54	238	2	2	612	9.25739	65
63116	34	2	3	3	4.13	5.1	247	0.5	1.8	349.917	8.45087	1	10644.5	1	99	73	0	0	2	2	2	1	1	3	1	2	2	48.62	273.6	79	135	88	239	2	1	699.833	9.45087	16
63124	54	2	5	3	2.39	4.2	358	0.5	2.8	268.5	8.06878	1	7718.95	1	102	86.4	1	1	2	2	2	2	2	2	1	1	2	72.49	309.3	258	117	51	220	1	2	537	9.06878	52
63125	46	2	4	3	1.79	3.7	324	0.3	1.6	224.775	7.81234	1	10439.2	1	93	88.8	0	0	2	2	2	2	1	2	2	2	2	68.95	279.6	169	140	49	223	2	2	749.25	9.5493	34
63126	44	1	3	3	5	4	158	0.4	1.6	158	7.30378	1	51646.6	1	90	99.1	0	0	2	2	2	2	1	1	2	2	2	86.63	339	191	101	49	188	2	2	395	8.62571	38
63127	28	1	5	3	3.3	4.9	198	0.4	2.1	184.8	7.52982	1	6110.05	1	92	89.9	0	0	2	2	2	1	1	1	2	2	2	80.44	440.2	302	70	45	175	2	1	462	8.85175	60
63133	24	1	1	1	2.33	2.2	233	0.3	2.1	73.2286	6.19433	0	16440.5	2	94	98.4	0	0	2	2	2	2	1	0	2	2	2	83.98	345	86	119	41	177	2	1	244.095	7.9313	17
63137	49	1	5	3	5	3.9	234	0.5	1.2	380.25	8.5708	1	8147.18	2	94	101.5	1	1	1	2	2	2	2	3	1	2	2	91.05	309.3	97	149	45	213	1	2	760.5	9.5708	19
63142	54	1	4	3	3.93	2.4	211	0.4	0.8	253.2	7.98413	1	11185	2	93	97.3	1	0	2	2	1	2	2	2	2	2	2	76.02	291.5	88	137	42	197	2	2	633	9.30606	18
63145	50	1	4	3	0.87	4.3	216	0.6	1.9	293.305	8.19626	1	7705.78	3	90	75.5	1	1	2	2	2	1	1	2	1	2	2	123.76	339	92	124	80	222	1	2	488.842	8.93322	18
63147	41	1	3	3	1.41	5.5	180	0.4	1	396	8.62936	1	12578.9	3	92	109.4	1	0	2	1	2	2	1	3	3	2	1	78.68	333.1	98	121	46	187	1	2	990	9.95128	20
63152	62	2	5	3	0	3.8	276	0.5	1.6	327.75	8.35645	1	6596.82	2	96	87.3	0	0	2	2	2	2	1	2	1	2	2	58.34	249.8	94	125	90	234	2	3	655.5	9.35645	19
63156	70	2	3	3	3.4	4.5	420	0.4	1.4	540	9.07682	0	22710	2	100	91.5	1	0	2	1	2	1	1	3	2	2	2	67.18	261.7	138	67	89	184	2	3	1350	10.3987	28
63159	48	1	3	3	1.16	3.1	289	0.8	2	358.36	8.48527	1	15535.7	2	102	127.1	1	0	2	1	2	1	1	3	3	2	2	77.79	672.1	163	104	37	174	1	2	447.95	8.80719	33
63172	68	2	1	1	1.18	3.9	350	0.3	1.7	240.882	7.91218	1	6056.13	1	102	93	0	1	2	1	2	1	1	2	1	2	2	50.39	226	103	102	65	188	1	3	802.941	9.64915	21
63177	60	1	4	2	3.93	2.9	153	0.4	1.1	161.345	7.33401	1	4786.17	2	93	88.6	0	0	2	1	2	1	1	1	1	2	2	84.86	279.6	169	117	44	195	1	3	403.364	8.65594	34
63180	50	1	5	3	5	1.9	195	0.3	1.6	69.4688	6.11829	1	4864.16	1	91	92	0	0	2	2	2	2	1	0	2	2	2	90.17	345	131	161	41	228	2	2	231.562	7.85526	26
63183	44	2	4	1	1.12	4.1	211	0.3	1.5	173.02	7.4348	1	12400.5	1	96	103.2	0	0	2	2	2	1	2	1	3	2	2	47.74	202.2	94	126	55	200	2	2	576.733	9.17176	19
63188	60	2	4	3	1.17	4.9	193	0.7	1.7	389.406	8.60513	1	6080.74	1	100	136.2	1	1	2	1	2	2	1	3	3	2	1	85.75	475.8	108	112	52	186	1	3	556.294	9.1197	22
63191	30	2	3	3	3.67	2.6	255	0.7	2.2	210.955	7.72079	0	31554	2	92	81.4	0	0	2	2	2	2	1	1	1	2	2	60.11	184.4	55	107	69	187	2	1	301.364	8.23536	11
63195	59	1	2	2	2.57	4.7	193	0.9	2.1	388.757	8.60273	1	10585.3	2	93	103.1	1	0	2	2	2	1	1	3	2	2	2	91.05	303.3	179	123	45	204	1	2	431.952	8.75473	36
63211	46	2	3	2	3.16	4.1	289	0.3	1.7	209.1	7.70805	1	42913.3	1	92	124	0	1	2	2	2	1	1	1	3	2	2	49.5	196.3	198	94	53	187	1	2	697	9.44501	40
63214	37	1	1	1	0.59	3	268	0.4	3.1	103.742	6.69686	0	14777.1	2	102	110	0	0	2	2	2	1	1	0	3	2	2	73.37	315.2	103	110	49	180	2	1	259.355	8.01878	21
63221	67	2	1	2	2.97	1.8	49	0.2	1	17.64	4.14078	1	10254.8	3	92	121.3	0	0	2	2	1	2	1	0	3	2	2	66.3	374.7	69	75	49	138	2	3	88.2	6.46271	14
63230	48	1	5	3	5	1.8	184	0.5	2.7	61.3333	5.9386	1	8424.79	1	93	96	1	0	2	2	2	1	1	0	2	2	2	90.17	410.4	152	132	47	209	1	2	122.667	6.9386	30
63234	35	2	5	3	0.9	4.9	243	0.4	1.3	366.369	8.51715	0	9140.95	1	92	90.5	0	0	2	2	2	2	1	3	1	2	2	51.27	226	105	98	52	171	2	1	915.923	9.83908	21
63236	80	1	2	2	1.1	3.5	155	0.7	1.4	271.25	8.08348	1	6506.92	2	98	105	1	1	2	2	2	2	1	2	2	2	2	99.89	356.9	115	137	43	203	1	3	387.5	8.59805	23
63248	75	1	3	1	5	3.9	86	0.4	0.9	149.067	7.21981	1	27443.1	1	101	102.4	1	1	2	1	2	1	1	1	2	2	2	53.04	345	147	104	47	180	1	3	372.667	8.54174	29
63263	53	1	2	2	1.39	3.5	262	0.6	1.6	343.875	8.42574	1	10585.3	2	93	102.9	1	1	2	1	2	2	2	2	2	2	2	106.96	434.2	142	179	40	247	1	2	573.125	9.16271	28
63281	40	1	1	3	1.21	2.1	203	0.4	1.9	89.7474	6.4878	1	15365.1	2	98	88.2	1	0	2	2	2	1	1	0	2	2	2	66.3	374.7	174	164	42	241	1	2	224.368	7.80973	35
63284	79	1	3	3	2.64	3.7	117	0.9	1.4	278.293	8.12046	1	38542	1	97	100.2	1	0	1	1	2	1	1	2	3	2	2	97.24	327.1	105	74	41	136	1	3	309.214	8.27246	21
63285	80	2	3	2	1.16	3.8	157	0.5	1	298.3	8.22062	1	22145	2	95	95	1	0	2	2	2	1	2	2	2	2	2	80.44	398.5	97	124	54	197	1	3	596.6	9.22062	19
63291	47	1	4	3	5	3	224	0.4	1.5	179.2	7.48543	1	12301.5	1	96	126	0	0	2	2	2	2	1	1	3	2	2	92.82	469.9	78	133	49	198	2	2	448	8.80735	16
63293	61	2	1	1	1.93	3.7	241	0.6	1.9	281.589	8.13745	1	4836.72	2	98	84.1	0	0	2	1	2	2	2	2	3	2	2	51.27	160.6	72	103	85	202	2	3	469.316	8.87442	14
63295	80	1	3	3	1.15	3	324	0.5	1.1	441.818	8.78731	0	22970.9	2	102	97.1	1	0	2	2	2	1	1	3	1	2	2	62.76	226	71	81	51	146	2	3	883.636	9.78731	14
63296	55	2	5	3	4.44	4.1	250	0.2	1.1	186.364	7.54198	1	9524.09	1	92	78.8	0	0	2	2	2	2	2	1	1	2	2	59.23	356.9	73	140	74	229	2	2	931.818	9.8639	15
63312	74	1	3	2	2.92	8.2	212	0.7	2	608.44	9.24897	0	30699.9	3	91	102.3	0	0	2	2	2	1	1	3	1	2	2	81.33	267.7	118	77	60	161	2	3	869.2	9.76354	24
63320	27	2	5	3	2.72	4.2	288	0.2	1.5	161.28	7.33342	0	8300.51	3	91	74	0	0	2	2	2	2	2	1	1	2	2	55.69	237.9	29	62	67	135	2	1	806.4	9.65535	6
63323	48	2	5	3	5	3.4	226	0.2	1.4	109.771	6.77836	1	9256.92	3	91	70.7	0	0	2	2	2	2	1	0	1	2	2	72.49	356.9	167	81	75	189	2	2	548.857	9.10029	33
63329	71	2	3	2	5	2.8	236	0.5	2.5	132.16	7.04614	1	13214.9	1	90	102.4	0	0	2	2	2	1	1	0	3	2	2	80.44	303.3	97	105	62	186	1	3	264.32	8.04614	19
63331	31	2	3	3	1.98	6	314	0.4	1.8	418.667	8.70966	1	26596.5	2	95	145.3	1	1	2	2	2	1	2	3	3	2	2	61.88	303.3	265	88	21	162	2	1	1046.67	10.0316	53
63340	26	1	3	3	0.74	4.1	175	0.6	2.1	205	7.67948	1	15707.6	1	94	104.1	1	0	2	1	2	1	1	1	2	2	2	69.84	321.2	118	136	39	199	2	1	341.667	8.41645	24
63345	68	2	4	3	1.84	4.5	300	0.7	1.9	497.368	8.95817	1	8636.52	1	99	80.4	1	0	2	2	2	2	1	3	1	2	2	102.54	303.3	61	92	100	204	2	3	710.526	9.47274	12
63353	23	2	3	3	0.21	3.2	243	0.3	1.5	155.52	7.28096	1	14877.5	1	102	106.4	0	0	2	2	2	2	1	1	3	2	2	54.81	321.2	229	104	44	194	2	1	518.4	9.01792	46
63357	31	2	1	1	0.6	4	242	0.4	1.5	258.133	8.01197	1	16641.4	2	97	114	0	0	2	2	2	2	2	2	3	2	2	43.32	345	173	124	52	211	2	1	645.333	9.3339	35
63363	65	2	5	3	0.75	3.3	172	0.6	2.2	154.8	7.27426	1	14411.8	2	95	123.3	1	0	2	1	2	2	1	1	3	2	2	56.58	285.5	89	120	56	194	1	3	258	8.01123	18
63365	50	2	2	1	1.26	3.7	221	0.5	3	136.283	7.09047	1	11368.3	2	93	101	1	0	2	2	2	2	2	0	3	2	2	63.65	232	80	113	49	178	1	2	272.567	8.09047	16
63377	39	2	4	3	5	2.7	315	0.5	3	141.75	7.1472	1	15865	1	96	118	1	1	2	2	1	2	1	0	3	2	2	305.86	422.3	248	98	34	182	2	1	283.5	8.1472	50
63383	51	1	4	1	1.7	1.6	288	0.3	3.6	38.4	5.26303	1	9346.2	2	97	109	0	0	2	1	2	1	1	0	3	2	2	78.68	398.5	79	145	41	202	2	2	128	7	16
63389	80	1	3	3	1.65	3.4	188	0.7	1.8	248.578	7.95755	1	13741.6	1	95	97.1	1	0	2	1	2	1	1	2	1	2	2	66.3	255.8	74	117	83	215	2	3	355.111	8.47213	15
63391	70	1	2	3	1.15	4	178	0.4	1.5	189.867	7.56884	1	4657.42	3	90	103.6	1	0	2	2	2	1	1	1	3	2	2	80.44	321.2	103	89	55	165	1	3	474.667	8.89077	21
63400	21	2	4	3	1.46	2.5	275	0.6	1.5	275	8.10329	0	7305.57	2	90	97.1	0	0	2	2	2	2	2	2	2	2	2	79.56	380.7	62	99	70	181	2	1	458.333	8.84025	12
63439	51	1	2	2	3.4	6	195	0.5	1.5	390	8.60733	1	11010.7	2	93	114.6	1	0	2	1	2	2	1	3	3	2	2	99.01	386.6	151	128	49	207	2	2	780	9.60733	30
63442	51	2	4	3	1.61	4.9	244	0.5	2.7	221.407	7.79056	0	12803	1	97	116.2	0	0	2	1	1	1	1	1	3	2	2	92.82	321.2	128	69	51	146	2	2	442.815	8.79056	26
63456	80	1	1	3	5	5.6	251	0.8	2	562.24	9.13504	0	6112.96	1	98	81.6	0	0	2	2	2	1	2	3	1	2	2	129.95	327.1	105	127	42	190	2	3	702.8	9.45697	21
63463	61	2	3	3	5	6.1	251	0.7	2.1	510.367	8.99539	0	53379.6	2	95	83.4	1	0	2	1	2	1	1	3	1	2	2	62.76	255.8	65	106	69	188	2	3	729.095	9.50996	13
63472	24	2	3	3	1.93	3.4	216	0.8	3.3	178.036	7.47603	0	60256.3	1	91	94.6	0	0	2	2	2	1	1	1	1	2	2	65.42	232	81	72	52	140	2	1	222.545	7.79796	16
63481	48	2	2	2	0.76	2.8	317	0.4	1.4	253.6	7.98641	1	16940.7	2	91	99.7	0	0	2	1	2	1	2	2	2	2	2	58.34	202.2	70	136	65	215	2	2	634	9.30834	14
63489	32	1	3	3	4.89	2.3	162	0.4	1.7	87.6706	6.45402	1	37840.2	2	92	125.2	0	0	2	2	2	2	1	0	3	2	2	77.79	422.3	156	101	37	169	2	1	219.176	7.77595	31
63502	73	1	3	1	1.59	5.3	244	0.8	1.3	795.815	9.63629	1	5131.36	1	98	120.3	1	1	2	1	1	1	2	3	3	2	2	106.08	255.8	97	142	51	212	1	3	994.769	9.95822	19
63504	54	1	1	1	4.3	3.7	196	2.6	2.8	673.4	9.39532	0	14998.1	3	92	112.9	1	1	2	2	2	2	2	3	3	2	2	73.37	345	143	73	47	149	2	2	259	8.01681	29
63510	56	2	3	3	5	2.1	215	0.4	1.1	164.182	7.35915	1	89644.7	1	91	90.6	1	0	2	2	2	2	1	1	1	2	2	54.81	345	119	150	62	236	1	2	410.455	8.68108	24
63515	54	2	3	3	5	2.4	222	0.3	2	79.92	6.32048	1	104207	1	98	95.2	0	0	2	2	2	2	1	0	2	2	2	59.23	184.4	168	152	62	248	2	2	266.4	8.05745	34
63519	54	1	4	3	2.78	2.2	181	0.3	1.4	85.3286	6.41496	1	9354.69	1	96	95.4	1	0	2	1	2	1	1	0	2	2	2	91.05	339	41	54	42	104	1	2	284.429	8.15192	8
63523	22	2	5	3	3.95	4	272	0.7	2	380.8	8.57289	1	62895.9	1	93	75.5	0	0	2	2	2	2	1	3	1	2	2	65.42	309.3	60	185	69	266	2	1	544	9.08746	12
63528	34	2	4	3	1.54	5.7	348	0.5	3.2	309.938	8.27583	1	20198.4	2	101	140.7	1	0	2	1	2	1	1	2	3	2	2	66.3	446.1	94	130	47	196	1	1	619.875	9.27583	19
63529	23	1	3	3	1.06	3.5	259	0.5	1.7	266.618	8.05863	0	14965.9	1	100	79.5	1	1	2	2	2	1	1	2	1	2	2	80.44	237.9	57	74	50	135	2	1	533.235	9.05863	11
63551	54	2	3	2	3.44	4.6	201	0.5	1.2	385.25	8.58965	1	55384.9	2	103	94.3	0	0	2	2	2	2	1	3	2	2	2	70.72	345	123	68	51	144	1	2	770.5	9.58965	25
63559	41	1	5	3	4.77	3.4	153	0.3	1.6	97.5375	6.60789	1	8715.18	1	97	90.5	0	0	2	2	2	2	2	0	1	2	2	100.78	315.2	354	78	33	182	1	2	325.125	8.34485	71
63572	28	2	3	3	3.67	3.4	206	0.4	2	140.08	7.13011	0	33995.8	2	92	95.8	0	0	2	2	2	2	1	0	3	2	2	61	267.7	97	121	51	191	2	1	350.2	8.45204	19
63573	20	2	4	3	2.31	4.8	169	0.7	3	189.28	7.56438	0	11910.2	1	96	71.5	0	0	2	2	2	2	2	1	1	2	2	73.37	214.1	53	65	58	134	2	1	270.4	8.07895	11
63579	63	1	3	2	2.41	2.6	142	0.3	1	110.76	6.79129	1	49856	1	94	88.3	1	1	2	2	2	2	2	0	1	2	2	659.46	279.6	69	64	70	148	1	3	369.2	8.52826	14
63609	66	1	5	1	1.2	6.1	189	0.8	1.4	658.8	9.3637	1	10081.6	2	103	96.3	0	0	2	2	2	1	1	3	2	2	2	116.69	380.7	105	120	41	182	1	3	823.5	9.68562	21
63614	58	2	3	1	0.77	4.1	210	0.4	3.1	111.097	6.79567	1	14029	2	97	102.4	0	0	2	2	2	1	1	0	2	2	2	67.18	428.3	117	156	42	221	1	2	277.742	8.1176	23
63632	80	2	3	2	2.72	2.8	176	0.4	1.2	164.267	7.3599	1	28851.7	1	95	86	1	0	2	2	2	2	2	1	1	1	1	82.21	386.6	78	75	58	149	1	3	410.667	8.68182	16
63633	48	1	4	3	4.9	3.9	127	0.4	1.6	123.825	6.95216	1	5161.51	2	99	110.2	1	1	2	2	2	2	1	0	3	2	2	107.85	285.5	70	59	37	110	2	2	309.562	8.27409	14
63638	47	2	3	3	3.4	3.5	226	0.5	1.7	232.647	7.862	1	59697.3	1	92	116	0	0	2	1	2	1	1	2	3	2	2	57.46	202.2	93	78	33	130	2	2	465.294	8.862	19
63657	30	1	5	3	4.5	7	240	0.9	1.5	1008	9.97728	1	9424.5	1	97	103.5	0	0	2	2	2	2	1	3	2	2	2	75.14	327.1	94	137	38	194	2	1	1120	10.1293	19
63659	80	1	3	2	5	4.7	134	0.7	0.9	489.844	8.93618	1	15169.2	1	95	111	1	0	1	2	2	1	1	3	2	2	1	144.09	428.3	98	75	42	137	1	3	699.778	9.45075	20
63661	46	2	3	3	0.44	7.2	254	0.5	1.8	508	8.98868	1	13956.9	2	91	97.1	0	0	2	2	2	1	2	3	2	2	2	69.84	220.1	173	149	51	235	2	2	1016	9.98868	35
63662	80	1	3	3	4.3	2.6	159	0.4	1.1	150.327	7.23196	1	13946.9	2	95	109	0	0	2	1	2	2	1	1	2	2	2	97.24	362.8	95	56	46	121	1	3	375.818	8.55389	19
63664	58	1	5	3	5	3.3	258	0.5	1.1	387	8.59619	1	7745.08	2	91	98	1	1	2	2	2	2	1	3	2	2	2	69.84	291.5	205	171	58	270	1	2	774	9.59619	41
63665	56	1	2	2	2.91	2.8	261	0.6	2.6	168.646	7.39786	1	10742.4	2	93	102.4	0	1	2	2	2	2	1	1	2	2	2	84.86	422.3	172	179	51	264	1	2	281.077	8.13482	34
63684	54	2	4	3	2.78	2.7	191	0.4	1.4	147.343	7.20303	1	10931	2	93	99.8	0	0	2	2	2	2	2	1	2	2	2	68.95	315.2	80	150	58	224	2	2	368.357	8.52496	16
63685	60	2	2	3	0.89	3.4	284	0.3	1.9	152.463	7.25232	1	7031.3	3	91	87.3	0	0	2	2	2	2	1	1	2	2	2	40.66	184.4	124	145	50	220	2	3	508.211	8.98928	25
63689	66	2	3	2	5	3.8	259	0.4	1.7	231.576	7.85534	1	38469.9	2	98	102.3	1	0	2	2	2	1	1	2	2	1	2	57.46	255.8	140	150	58	236	1	3	578.941	9.17727	28
63690	29	1	5	3	5	3	208	0.5	2.2	141.818	7.1479	1	7005.41	1	93	82.9	0	0	2	2	2	2	2	0	1	2	2	77.79	190.3	138	170	51	249	2	1	283.636	8.1479	28
63700	40	1	4	2	2.19	5.6	225	0.5	1.8	350	8.45121	0	8266.18	1	96	109	1	1	2	2	2	2	1	3	3	2	2	106.96	315.2	68	125	43	182	2	2	700	9.45121	14
63701	55	1	3	3	5	3.7	279	0.6	2.2	281.536	8.13718	1	62091.2	1	90	89.4	1	0	2	2	2	2	1	2	2	2	2	106.08	416.4	287	117	34	208	2	2	469.227	8.87414	57
63708	63	1	5	3	1.72	4.9	272	0.4	1.3	410.092	8.6798	1	6244.47	2	102	109.6	1	1	2	2	2	1	1	3	3	2	2	77.79	196.3	71	65	57	136	1	3	1025.23	10.0017	14
63723	62	2	1	1	1.56	3.3	189	0.4	1.6	155.925	7.28471	1	6664.25	3	92	101.8	1	1	2	1	2	2	2	1	3	2	2	91.94	499.6	190	143	41	222	1	3	389.812	8.60664	38
63739	71	2	4	1	0.31	4.3	287	0.7	1.6	539.919	9.0766	1	8754.54	2	90	81.5	1	1	2	2	2	1	1	3	1	2	2	86.63	291.5	77	65	49	129	1	3	771.312	9.59117	15
63741	72	1	1	2	1.39	3.5	222	0.6	2.3	202.696	7.66317	1	10144.2	3	92	101	1	0	2	2	2	1	1	1	2	2	2	80.44	333.1	89	117	106	241	2	3	337.826	8.40014	18
63759	56	1	3	3	4.86	3.9	185	0.6	0.9	481	8.90989	1	39506.4	1	99	86	0	0	2	2	2	2	1	3	1	1	2	87.52	345	120	118	44	186	1	2	801.667	9.64686	24
63761	21	2	2	2	2.64	3.7	222	0.4	2.1	156.457	7.28962	1	18074.5	2	103	82.7	0	0	2	2	2	2	1	1	1	2	2	53.92	255.8	65	122	48	183	2	1	391.143	8.61155	13
63762	23	1	3	3	1.15	3.2	96	0.4	1.4	87.7714	6.45568	0	15457.8	1	92	97.2	0	1	2	2	2	2	1	0	2	2	2	58.34	208.2	69	67	66	147	2	1	219.429	7.77761	14
63765	80	1	3	1	4.64	3.8	144	2.9	34.8	45.6	5.51096	1	12096.3	2	98	89.4	1	0	1	1	1	1	1	0	1	1	1	175.03	559.1	99	59	31	110	2	3	15.7241	3.97491	20
63771	43	1	3	3	2.71	6.4	238	0.7	2.7	394.904	8.62536	1	14107.3	1	101	122.7	1	0	2	1	2	2	1	3	3	2	2	98.12	422.3	182	104	43	183	1	2	564.148	9.13993	36
63781	63	2	2	3	4.48	3.2	337	0.6	2.2	294.109	8.20021	1	5603.32	2	93	104.2	1	0	2	2	2	2	1	2	3	2	2	59.23	226	177	190	44	269	2	3	490.182	8.93717	35
63802	48	2	4	3	3.4	2.2	337	0.3	2.1	105.914	6.72675	1	8419.59	1	99	117	0	0	2	1	2	2	2	0	3	2	2	60.11	285.5	52	131	52	193	2	2	353.048	8.46372	10
63820	58	2	4	3	1.08	9.5	286	0.8	3.4	639.294	9.32034	1	8041.23	2	100	96.8	0	0	2	2	2	1	1	3	2	2	2	57.46	297.4	167	208	61	302	2	2	799.118	9.64226	33
63828	64	2	3	3	4.76	3.9	240	0.8	1.4	534.857	9.06301	1	57551.2	1	91	88.7	1	0	2	1	2	2	1	3	2	2	2	61.88	339	64	98	87	198	1	3	668.571	9.38494	13
63837	70	2	3	3	5	2.5	174	0.5	2.1	103.571	6.69448	1	28892.6	1	91	121.6	1	0	2	1	2	1	1	0	3	2	2	67.18	499.6	184	109	45	191	2	3	207.143	7.69448	37
63838	78	2	3	2	1.34	3	274	0.1	2.4	34.25	5.09803	1	11452	2	95	109.7	0	0	2	1	2	2	2	0	3	1	2	77.79	309.3	195	164	53	256	2	3	342.5	8.41996	39
63841	27	1	1	3	4.76	3.6	209	0.4	2.3	130.852	7.03179	0	24697.2	2	102	109.8	0	0	2	2	2	1	1	0	3	2	2	77.79	309.3	119	117	44	185	2	1	327.13	8.35372	24
63849	34	1	3	3	2.96	2.6	186	0.7	2.2	153.873	7.26559	1	31563	1	103	96.3	0	0	2	2	2	2	1	1	3	2	2	91.05	398.5	134	82	31	140	2	1	219.818	7.78017	27
63853	36	2	3	3	5	3.6	235	0.3	1.9	133.579	7.06155	1	35874.9	2	92	74.5	0	0	2	2	1	2	1	0	1	2	2	70.72	255.8	60	139	71	222	2	1	445.263	8.79851	12
63860	50	2	5	2	3.14	2.3	185	0.4	1.6	106.375	6.73302	1	52491.2	3	90	90.3	0	0	2	2	2	2	1	0	2	2	2	60.11	309.3	80	155	61	232	2	2	265.938	8.05494	16
63879	76	1	3	3	3.31	7.9	90	0.7	0.8	622.125	9.28106	0	18864.2	1	99	99.6	1	1	1	2	2	1	1	3	1	2	2	159.12	374.7	102	87	46	153	2	3	888.75	9.79563	20
63887	64	2	3	2	3.13	3.8	179	0.3	1.7	120.035	6.90731	1	41788.5	1	94	127.2	1	1	2	2	2	1	1	0	3	1	2	68.95	279.6	371	58	44	176	1	3	400.118	8.64428	74
63890	60	2	2	1	0.68	2.9	194	0.5	2.2	127.864	6.99846	1	5191.67	2	90	108.3	1	0	2	1	1	1	2	0	3	2	2	65.42	220.1	45	85	49	143	1	3	255.727	7.99846	9
63909	62	2	3	3	0.95	1.6	256	0.3	1.6	76.8	6.26303	1	19646.6	2	96	100.8	1	1	2	1	2	2	2	0	3	2	2	63.65	309.3	119	108	60	192	1	3	256	8	24
63915	40	2	3	3	1.13	5.9	575	0.6	3.7	550.135	9.10364	1	8091.68	2	95	133.5	0	1	2	2	2	1	1	3	3	2	2	61	350.9	254	73	35	159	1	2	916.892	9.84061	51
63916	34	1	3	1	0.59	5.1	159	0.7	2.2	258.014	8.0113	1	9523.49	1	94	129.5	0	1	2	2	2	1	2	2	3	2	2	57.46	339	103	143	34	198	2	1	368.591	8.52588	21
63929	34	2	2	3	5	5.9	256	0.5	1.2	629.333	9.29768	1	14756.7	1	96	109.7	0	0	2	2	2	2	2	3	3	2	2	40.66	237.9	176	192	51	278	2	1	1258.67	10.2977	35
63939	66	1	4	1	1.32	1.9	211	0.5	2	100.225	6.6471	1	4846.68	2	95	97.3	0	0	2	1	2	1	1	0	2	2	2	93.7	339	81	116	62	194	1	3	200.45	7.6471	16
63945	29	2	3	3	5	4.1	273	0.5	2.1	266.5	8.05799	1	36781.6	2	92	97.8	0	0	2	2	2	2	1	2	3	2	2	50.39	321.2	122	82	46	152	2	1	533	9.05799	24
63946	39	1	3	1	1.22	4.2	218	0.7	3.8	168.663	7.398	1	8234.01	3	91	102.2	1	0	2	1	2	1	1	1	2	2	2	100.78	350.9	335	155	37	259	2	1	240.947	7.91257	67
63948	50	2	4	2	5	1.8	148	0.3	1.8	44.4	5.47249	1	11571.9	1	100	100	1	0	2	2	2	2	1	0	2	2	2	66.3	315.2	83	164	82	263	2	2	148	7.20945	17
63957	59	2	1	2	1.33	1.8	193	0.3	1.3	80.1692	6.32498	1	9816.45	1	103	112.2	0	1	2	1	2	1	1	0	3	2	2	76.02	297.4	170	127	47	208	1	2	267.231	8.06194	34
63959	41	1	3	2	1.17	4.3	185	0.8	2.7	235.704	7.88083	1	11959.7	1	101	96.7	1	0	2	2	2	1	1	2	2	2	2	83.1	124.9	336	131	32	230	2	2	294.63	8.20276	67
63960	21	1	4	3	1.41	6.4	277	0.3	1.8	295.467	8.20685	0	15949.3	1	97	138.1	0	0	2	2	2	2	2	2	3	2	2	73.37	386.6	64	113	42	168	2	1	984.889	9.94382	13
63982	69	2	3	3	2.31	3.4	249	0.4	3.1	109.239	6.77134	1	17055.8	1	101	122.1	1	0	2	1	2	1	1	0	3	2	2	149.4	243.9	246	63	35	147	2	3	273.097	8.09327	49
63992	44	1	3	3	0.4	2.7	206	0.4	1.7	130.871	7.032	1	8005.46	2	95	137.5	1	1	2	2	2	2	2	0	3	2	2	81.33	511.5	241	83	36	167	2	2	327.176	8.35393	48
64013	80	1	5	3	0.69	4.3	150	0.8	2	258	8.01123	1	4495.96	1	93	105.3	1	1	2	2	2	1	2	2	2	2	2	100.78	410.4	84	122	54	193	1	3	322.5	8.33316	17
64024	62	2	3	3	1.71	2.5	211	0.5	2.2	119.886	6.90552	1	40292.5	1	94	135.8	0	0	2	1	2	2	1	0	3	2	2	64.53	279.6	58	138	72	222	2	3	239.773	7.90552	12
64032	46	1	1	3	4.48	3.4	152	0.6	1.9	163.2	7.3505	1	13710.7	1	103	99	1	0	2	2	2	2	1	1	2	2	2	77.79	368.8	123	133	37	195	2	2	272	8.08746	25
64034	62	2	1	1	0.68	3.2	248	0.3	2	119.04	6.8953	1	6113.19	2	96	101.3	0	1	2	1	2	2	2	0	2	2	2	79.56	428.3	144	153	71	253	1	3	396.8	8.63227	29
64036	69	1	3	3	1.93	11.1	254	0.8	1.4	1611.09	10.6538	1	12598.6	1	98	120.1	1	1	2	1	2	1	1	3	3	2	2	112.27	463.9	142	76	49	153	1	3	2013.86	10.9757	28
64037	28	1	5	3	5	3.2	224	0.6	2	215.04	7.74846	0	5587.93	2	95	97.2	0	0	2	2	2	2	1	1	2	2	2	79.56	327.1	125	116	44	185	2	1	358.4	8.48543	25
64046	39	2	4	1	0.81	3.4	158	0.5	1.2	223.833	7.80628	1	16435.6	2	91	112.1	1	0	2	1	2	1	1	2	3	2	2	65.42	368.8	197	95	36	170	2	1	447.667	8.80628	39
64047	34	2	3	3	2.42	2.6	354	0.4	1.7	216.565	7.75865	1	24829.6	1	102	95	0	0	2	2	2	2	2	1	3	2	2	53.04	303.3	65	145	52	210	2	1	541.412	9.08058	13
64055	59	2	4	2	1.02	3.1	268	0.2	1.2	138.467	7.11339	1	6968	1	96	116.1	0	1	2	1	2	2	1	0	3	2	2	64.53	446.1	241	181	54	283	1	2	692.333	9.43532	48
64059	68	2	4	2	0.22	4.5	179	0.7	2.6	216.865	7.76066	1	11310.6	2	97	90.2	1	0	2	2	1	1	2	1	1	1	2	70.72	291.5	152	155	54	239	1	3	309.808	8.27523	30
64065	46	1	3	3	5	2.6	250	0.3	1.4	139.286	7.1219	1	41604.2	1	93	105.6	0	0	2	2	2	2	1	0	2	2	2	84.86	273.6	70	138	55	207	2	2	464.286	8.85887	14
64071	67	1	4	1	0.89	2.4	155	0.4	1.7	87.5294	6.4517	1	5246.99	2	101	97.6	1	1	1	2	2	2	1	0	2	2	2	88.4	404.5	86	67	58	142	1	3	218.824	7.77362	17
64072	50	2	1	1	0.89	2.8	237	0.4	1.3	204.185	7.67373	0	10349	3	91	110	0	0	2	1	2	2	2	1	3	2	2	50.39	243.9	119	86	53	163	2	2	510.462	8.99566	24
64086	45	2	5	3	4.1	4.7	173	0.4	1.5	216.827	7.7604	0	12031.3	1	96	74.8	1	0	2	2	2	2	1	1	1	2	2	65.42	237.9	87	96	74	187	2	2	542.067	9.08233	17
64089	54	2	5	3	5	3.7	285	0.3	1.5	210.9	7.72042	1	7577.92	1	96	114.3	0	0	2	2	2	2	1	1	3	2	2	98.12	267.7	46	128	77	214	2	2	703	9.45738	9
64095	37	1	3	3	4.93	2.7	195	0.4	1.8	117	6.87036	1	49820.4	2	102	106.2	0	0	2	2	2	2	2	0	3	2	2	107.85	309.3	148	184	47	261	2	1	292.5	8.19229	30
64111	33	2	4	1	0.14	3.1	253	0.4	3.1	101.2	6.66107	1	13598.3	2	90	112	1	0	2	2	2	1	2	0	3	2	2	76.91	273.6	78	121	42	179	2	1	253	7.98299	16
64113	80	2	3	3	0.96	3.3	192	0.3	1.7	111.812	6.80493	1	15149.1	1	95	117.7	1	1	2	1	1	2	2	0	3	2	2	63.65	333.1	187	82	55	174	1	3	372.706	8.54189	37
64127	69	2	5	3	1.68	5.6	291	0.4	1.9	343.074	8.42237	1	8811.88	2	102	103.7	1	1	2	1	2	2	2	2	3	2	2	91.94	434.2	121	91	40	155	1	3	857.684	9.7443	24
64147	34	2	1	1	0.51	4.1	218	0.4	1.8	198.622	7.63388	0	21796.9	3	92	86.4	0	0	2	2	2	2	2	1	2	2	2	44.2	166.5	75	115	52	182	2	1	496.556	8.95581	15
64157	68	2	3	3	2.03	3.6	186	0.4	2.3	116.452	6.86359	1	58013.3	2	91	70.2	0	0	2	2	2	2	1	0	1	2	2	61.88	202.2	64	113	95	221	1	3	291.13	8.18552	13
64158	27	1	4	3	3.67	3.7	225	0.6	3.2	156.094	7.28627	1	11788.5	2	97	92.5	0	0	2	2	2	1	1	1	2	2	2	93.7	422.3	90	137	57	212	2	1	260.156	8.02323	18
64161	51	2	4	3	5	11.9	247	0.5	1.9	773.5	9.59526	0	7786.85	1	96	144.4	1	1	2	2	2	1	1	3	3	2	2	59.23	380.7	55	98	71	180	2	2	1547	10.5953	11
64163	48	1	5	3	5	3	220	0.4	1.8	146.667	7.1964	1	5626.98	2	100	98.6	0	0	2	2	2	2	2	1	3	2	2	76.91	416.4	233	104	41	192	1	2	366.667	8.51833	47
64167	21	2	5	3	0.14	3	290	0.3	2.6	100.385	6.64939	0	8147.85	2	101	65.6	0	0	2	2	2	2	1	0	1	2	2	52.16	232	75	64	65	144	2	1	334.615	8.38636	15
64191	72	1	2	2	0.99	4.5	294	0.7	1.8	514.5	9.00703	0	5957.7	2	93	109	1	0	2	2	2	1	1	3	2	1	2	98.12	243.9	87	106	49	172	2	3	735	9.5216	17
64194	63	2	4	3	5	3.2	186	0.4	2.7	88.1778	6.46234	1	7676.45	1	99	93.5	0	0	2	2	2	1	1	0	3	2	2	82.21	243.9	54	108	64	183	1	3	220.444	7.78427	11
64198	76	2	4	2	0.92	3.9	335	0.6	1.5	522.6	9.02956	1	6500.7	2	90	104.8	0	1	2	1	2	1	1	3	3	2	2	49.5	392.6	84	137	46	200	1	3	871	9.76653	17
64222	39	1	3	3	3.51	3	231	0.6	2.2	189	7.56224	1	54385.9	3	91	92.1	0	0	2	2	2	2	1	1	1	2	2	99.01	446.1	139	134	47	209	2	1	315	8.29921	28
64228	44	1	3	2	5	4.8	218	0.7	2.1	348.8	8.44626	1	70723.6	2	91	121.7	0	1	1	2	2	1	1	2	3	2	2	74.26	285.5	373	122	40	237	1	2	498.286	8.96083	75
64231	68	1	2	1	2.1	3.4	180	0.3	0.8	229.5	7.84235	1	3866.8	2	98	122.2	1	1	2	1	2	1	1	2	3	1	2	122.88	362.8	112	76	47	145	1	3	765	9.57932	22
64234	29	1	1	3	3.92	4.3	296	0.4	2.1	242.438	7.92147	1	23310.4	2	102	127.5	0	0	2	2	2	2	1	2	3	2	2	82.21	523.4	66	136	47	196	2	1	606.095	9.2434	13
64244	40	2	3	3	0.61	3.7	239	0.3	2.2	120.586	6.91392	0	13926.3	1	99	80.2	0	0	2	1	2	1	1	0	1	2	2	59.23	190.3	50	101	67	178	2	2	401.955	8.65089	10
64252	61	1	2	2	0.89	3.7	285	0.5	1.7	310.147	8.27681	1	4097.43	3	91	95.2	0	0	2	2	2	1	1	2	2	1	2	55.69	214.1	149	153	70	253	2	3	620.294	9.27681	30
64261	67	1	5	3	5	2.6	227	0.5	1.4	210.786	7.71963	1	5675.59	2	102	91.6	1	0	2	2	2	2	2	1	1	2	2	59.23	255.8	115	172	42	237	2	3	421.571	8.71963	23
64263	62	2	1	3	1.7	2.3	182	0.2	1	83.72	6.3875	1	4222.21	2	97	78.3	0	0	2	2	2	2	2	0	2	1	2	60.11	208.2	111	130	62	214	2	3	418.6	8.70943	22
64266	31	1	3	3	5	3.2	206	0.7	1.8	256.356	8.002	0	44117.3	2	99	95.6	1	0	2	2	2	2	1	2	2	2	2	126.41	309.3	65	125	45	183	2	1	366.222	8.51658	13
64270	47	2	5	3	1.15	4.5	197	0.5	1.9	233.289	7.86598	1	13204.5	1	101	123.5	1	0	2	1	2	1	2	2	3	2	2	71.6	368.8	172	156	54	244	2	2	466.579	8.86598	34
64281	44	1	2	3	3.52	4.6	288	0.8	2.2	481.745	8.91213	0	14520.2	2	93	119.7	1	0	2	2	2	2	1	3	3	2	2	70.72	356.9	127	121	43	189	2	2	602.182	9.23406	25
64290	65	2	4	3	2.07	3.6	153	0.5	1.6	172.125	7.42731	0	7623.3	1	99	122.5	1	0	2	1	2	2	2	1	3	2	2	66.3	362.8	46	104	58	171	2	3	344.25	8.42731	9
64298	68	2	4	3	4.76	5.1	328	0.3	3	167.28	7.38612	1	8316.71	2	99	106.2	1	0	2	1	2	2	2	1	3	2	2	66.3	416.4	100	189	65	274	2	3	557.6	9.12309	20
64313	65	1	1	2	4.59	4	193	0.6	2	231.6	7.85549	1	6093.93	2	102	95.7	1	0	2	2	2	2	1	2	2	2	2	101.66	380.7	166	96	44	173	1	3	386	8.59246	33
64325	44	1	3	2	4.16	2.8	208	0.5	1.9	153.263	7.25987	1	43405.8	2	98	105.3	0	0	2	2	2	2	1	1	2	2	2	85.75	368.8	122	142	51	217	2	2	306.526	8.25987	24
64326	29	1	3	3	5	2.5	193	0.4	1.7	113.529	6.82692	0	43579	2	92	77	0	0	2	2	2	2	1	0	1	2	2	82.21	345	45	94	63	166	2	1	283.824	8.14885	9
64329	80	1	3	3	4.27	3.6	210	0.7	1.2	441	8.78463	0	16966.8	1	91	128.5	0	0	2	1	2	1	1	3	3	1	2	82.21	315.2	46	118	48	175	2	3	630	9.29921	9
64336	31	1	3	1	1.21	4.2	196	0.4	2.4	137.2	7.10014	0	9886.76	1	94	112	1	0	2	2	2	1	1	0	3	2	2	66.3	404.5	78	84	42	142	2	1	343	8.42206	16
64343	63	1	3	1	4.2	4.3	297	0.4	1.7	300.494	8.23119	1	38330.3	2	91	108	1	1	2	2	2	1	2	2	3	2	2	60.11	297.4	174	80	45	160	2	3	751.235	9.55312	35
64345	21	1	5	3	0.18	3.2	273	0.5	2.8	156	7.2854	0	10308.8	2	92	80.7	0	0	2	2	2	2	1	1	1	2	2	89.28	315.2	81	97	50	163	2	1	312	8.2854	16
64367	39	2	5	3	5	3.9	196	0.4	1.8	169.867	7.40826	1	11620	1	97	79.8	0	0	2	2	2	2	2	1	1	2	2	60.11	392.6	136	138	44	209	2	1	424.667	8.73019	27
64376	58	1	3	2	0.65	4.9	189	0.3	2.1	132.3	7.04767	1	15394.5	1	95	91.6	1	0	1	1	1	1	1	0	1	1	1	82.21	267.7	91	112	37	167	2	2	441	8.78463	18
64381	61	2	3	3	5	2.5	234	0.3	1.5	117	6.87036	0	61917.1	2	94	87.4	0	0	2	2	2	2	1	0	1	2	2	60.11	333.1	72	92	60	166	2	3	390	8.60733	14
64390	45	2	4	2	0.78	4.2	198	0.4	1.5	221.76	7.79286	1	7874.48	2	99	100.9	1	1	2	1	2	1	2	1	3	2	2	44.2	190.3	120	112	45	181	2	2	554.4	9.11478	24
64391	26	2	2	3	2.75	2.4	184	0.3	1.8	73.6	6.20163	0	19124.1	1	99	78.2	0	0	2	2	2	2	1	0	1	2	2	69.84	249.8	43	69	64	142	2	1	245.333	7.9386	9
64399	45	2	3	3	0.95	4.6	230	0.6	2.3	276	8.10852	1	16194.4	2	94	84.8	0	0	2	1	1	2	1	2	2	1	2	69.84	321.2	91	136	77	231	2	2	460	8.84549	18
64417	20	2	3	3	5	2.4	240	0.4	1.6	144	7.16993	0	61484.5	1	98	77.8	0	0	2	2	2	2	1	1	1	2	2	68.07	291.5	58	90	55	157	2	1	360	8.49185	12
64427	37	1	3	3	5	3.1	204	0.4	1.4	180.686	7.49734	0	47854.2	2	101	121.2	0	0	2	2	2	2	1	1	3	2	2	77.79	386.6	64	71	57	141	2	1	451.714	8.81927	13
64433	80	1	3	1	1.12	2.7	265	0.5	1.8	198.75	7.63481	1	3453.82	1	99	90.5	1	0	1	1	2	2	1	1	1	1	1	91.94	291.5	74	58	47	120	1	3	397.5	8.63481	15
64436	34	2	2	3	3.45	3.2	219	0.3	1.7	123.671	6.95036	1	13658.8	2	90	95.2	0	0	2	2	2	2	2	0	2	2	2	58.34	285.5	158	113	54	199	2	1	412.235	8.68732	32
64439	53	1	3	3	5	4.1	293	0.7	1.2	700.758	9.45277	1	61363.4	2	98	97.3	1	0	2	2	2	2	1	3	2	1	2	93.7	452	363	168	41	282	2	2	1001.08	9.96735	73
64446	47	1	3	2	1.66	4	220	0.4	1.2	293.333	8.1964	1	41191.2	1	98	98.1	1	0	2	2	2	1	1	2	2	2	2	91.94	356.9	158	133	54	219	1	2	733.333	9.51833	32
64473	79	1	4	2	2.04	3.4	152	0.8	1.7	243.2	7.926	0	6303.69	2	101	100	1	1	2	1	1	2	2	2	3	1	2	103.43	475.8	67	96	57	166	2	3	304	8.24793	13
64475	62	1	2	2	3.21	5	247	0.4	1.9	260	8.02237	0	3258.01	3	90	94.7	0	1	2	2	2	1	1	2	2	2	2	79.56	273.6	75	124	51	190	2	3	650	9.3443	15
64484	26	2	5	3	5	3.8	177	0.4	1.7	158.259	7.30614	0	7738.26	1	93	76.3	0	0	2	2	2	2	2	1	1	2	2	49.5	184.4	90	85	54	157	2	1	395.647	8.62807	18
64494	39	2	4	3	4.1	4.5	323	0.3	2	218.025	7.76835	1	13116.7	2	95	109.1	1	0	2	2	2	2	2	1	3	2	2	53.04	178.4	44	171	36	216	1	1	726.75	9.50532	9
64497	60	1	3	1	1.39	3.2	412	0.6	1.6	494.4	8.94953	1	11180.6	1	94	112.1	1	1	1	1	2	1	1	3	3	2	1	131.72	410.4	284	290	51	398	2	3	824	9.6865	57
64498	47	2	5	3	5	3.9	227	0.5	2.1	210.786	7.71963	1	8974.39	3	91	79.2	0	0	2	2	2	2	2	1	1	2	2	50.39	154.6	69	110	77	201	2	2	421.571	8.71963	14
64504	57	2	4	3	1.34	2.4	146	0.5	1.9	92.2105	6.52686	0	7423.36	2	99	84.5	1	0	2	1	2	1	1	0	2	2	2	60.11	345	83	116	64	197	2	2	184.421	7.52686	17
64526	49	2	3	3	1.95	3.8	198	0.3	1.6	141.075	7.14032	1	67063	1	100	125.7	0	0	2	2	2	2	1	0	3	1	2	64.53	226	176	141	40	216	2	2	470.25	8.87728	35
64536	75	2	3	1	5	4	167	0.5	1.7	196.471	7.61817	1	27933.7	1	101	97	1	1	2	2	2	2	2	1	2	2	2	62.76	315.2	136	91	51	169	1	3	392.941	8.61817	27
64544	69	1	5	3	4.59	2.5	206	0.4	1.7	121.176	6.92097	1	2631.69	2	100	102.4	0	0	2	2	2	2	1	0	2	2	2	76.02	339	105	143	52	216	1	3	302.941	8.24289	21
64558	62	1	4	3	3.93	4.2	213	0.4	1.3	275.262	8.10466	0	5812.07	1	97	107.3	1	0	2	2	2	1	1	2	2	2	2	68.07	261.7	58	79	43	134	2	3	688.154	9.42659	12
64567	37	1	2	3	4.34	3	205	0.6	1.3	283.846	8.14897	1	14982.1	1	100	91	0	0	2	2	2	1	1	2	1	2	2	76.02	380.7	170	137	40	211	2	1	473.077	8.88593	34
64591	51	1	4	1	1.22	2.4	169	0.3	1.9	64.0421	6.00095	1	12327.8	3	92	92.4	1	0	2	2	2	1	1	0	2	2	2	79.56	446.1	59	185	48	245	1	2	213.474	7.73791	12
64602	59	2	1	3	5	2.9	315	0.1	1.3	70.2692	6.13482	1	9391.7	2	94	84.3	0	0	2	2	2	1	1	0	1	2	2	59.23	261.7	240	190	54	292	2	2	702.692	9.45675	48
64604	50	2	2	1	0.89	3.8	309	0.5	1.9	309	8.27146	1	10741.4	2	93	109.3	0	1	2	2	2	2	1	2	3	2	2	51.27	172.5	272	169	40	263	2	2	618	9.27146	54
64611	50	1	4	3	3.06	1.3	190	0.2	2	24.7	4.62644	1	7331.84	2	100	137	0	1	2	2	2	2	1	0	3	2	2	73.37	440.2	109	96	42	160	1	2	123.5	6.94837	22
64621	38	1	2	3	4.71	3.2	153	0.5	1.4	174.857	7.45003	1	14642.1	1	100	104	1	0	2	2	2	1	1	1	2	2	2	71.6	327.1	193	158	44	241	2	1	349.714	8.45003	39
64625	69	1	4	1	1.39	1.7	158	0.3	1.7	47.4	5.56682	0	3828.47	1	96	95.8	1	1	2	2	2	2	1	0	2	2	2	90.17	237.9	78	84	52	152	2	3	158	7.30378	16
64632	21	1	2	2	4.63	3.9	306	0.6	3.2	223.762	7.80582	1	20751.3	2	91	101.6	0	0	2	2	2	1	1	2	3	2	2	94.59	428.3	73	55	39	109	2	1	372.938	8.54279	15
64639	58	1	4	1	3.7	3.3	256	0.5	2.4	176	7.45943	1	14263.6	1	92	132.2	1	1	2	2	2	1	1	1	3	2	2	97.24	386.6	348	46	39	155	1	2	352	8.45943	70
64646	80	1	3	3	2.68	7.1	208	0.8	1.9	621.811	9.28033	1	15503.2	1	91	95	1	0	2	1	2	1	2	3	2	2	2	95.47	368.8	127	69	34	128	2	3	777.263	9.60226	25
64648	36	1	1	3	5	2.1	190	0.5	2.3	86.7391	6.43861	0	14269.1	1	103	74.2	0	0	2	2	2	2	2	0	1	2	2	83.98	249.8	67	91	58	162	2	1	173.478	7.43861	13
64651	58	1	3	3	1.24	5.6	339	0.8	2.9	523.697	9.03259	1	12579.2	3	91	111.3	0	0	2	1	2	1	1	3	3	2	2	58.34	404.5	76	80	38	133	2	2	654.621	9.35452	15
64664	48	2	3	3	1.26	3.3	363	0.4	1.7	281.859	8.13883	0	19468.7	1	98	105	1	0	2	2	2	2	2	2	3	2	2	66.3	226	67	103	51	167	2	2	704.647	9.46076	13
64669	60	2	3	2	2.95	2.7	252	0.5	1.9	179.053	7.48424	1	14632.7	2	95	85.3	0	0	2	2	2	2	2	1	1	1	2	62.76	273.6	71	95	86	195	1	3	358.105	8.48424	14
64682	42	1	3	2	2.96	2.9	222	0.4	1.6	160.95	7.33047	1	65942	1	94	107.2	1	0	2	2	2	2	1	1	3	2	2	65.42	380.7	192	145	42	225	1	2	402.375	8.6524	38
64687	24	2	4	3	0.56	4.2	274	0.6	2.6	265.569	8.05294	1	9423.93	2	93	86.8	0	0	2	2	2	2	1	2	2	2	2	71.6	321.2	91	98	48	164	2	1	442.615	8.78991	18
64720	29	1	4	3	1.61	7.5	306	0.6	1.2	1147.5	10.1643	1	10782	1	100	74.2	0	1	2	2	2	1	1	3	1	2	2	73.37	214.1	168	114	36	184	2	1	1912.5	10.9012	34
64721	56	1	4	1	1.08	5.2	229	0.5	3.1	192.065	7.58545	1	7133.03	2	100	114.1	1	1	2	2	2	1	1	1	3	2	2	73.37	345	110	112	40	174	1	2	384.129	8.58545	22
64725	39	2	3	3	4.48	3	302	0.6	1.7	319.765	8.32087	1	42941.2	2	91	110.4	0	0	2	2	2	2	1	2	3	2	2	65.42	273.6	74	143	60	218	2	1	532.941	9.05783	15
64726	55	1	4	1	1.85	4	188	0.6	1.6	282	8.13955	0	11351.9	2	95	101.2	1	0	2	2	2	1	1	2	2	2	2	103.43	368.8	89	63	63	144	2	2	470	8.87652	18
64734	68	2	4	3	1.32	5.3	213	0.8	3.7	244.086	7.93125	1	9330.6	2	95	111.6	1	0	2	2	2	1	1	2	3	2	2	63.65	232	141	135	57	220	2	3	305.108	8.25318	28
64742	56	1	4	2	1.74	2.3	178	0.5	1.7	120.412	6.91183	1	9133.5	2	100	116.8	0	1	2	2	2	2	1	0	3	2	2	111.38	339	77	99	38	152	2	2	240.824	7.91183	15
64756	72	1	2	2	3.04	4.5	147	0.5	2.3	143.804	7.16796	1	5923.29	2	93	96.2	1	0	1	2	2	2	1	1	2	2	2	120.22	434.2	222	53	40	137	1	3	287.609	8.16796	44
64769	51	1	4	2	0.19	1.8	265	0.2	1.4	68.1429	6.09049	1	11029.3	2	99	90.1	0	0	2	2	2	2	2	0	2	2	2	116.69	398.5	93	146	40	205	2	2	340.714	8.41242	19
64771	64	1	1	2	0.24	5.5	279	0.4	0.9	682	9.41363	1	4561.06	2	96	99.1	0	0	1	2	2	1	1	3	2	2	1	62.76	345	95	66	35	120	1	3	1705	10.7356	19
64779	30	2	4	1	1.79	1.7	272	0.4	1.8	102.756	6.68307	1	12463.7	2	100	129.2	0	0	2	2	2	1	1	0	3	2	2	71.6	202.2	78	100	48	164	2	1	256.889	8.005	16
64789	67	1	4	3	5	2.5	224	0.3	1.1	152.727	7.25481	1	3862.52	1	99	120.3	1	1	2	2	2	1	1	1	3	2	2	77.79	416.4	94	167	52	238	1	3	509.091	8.99178	19
64802	42	1	4	2	4.78	2	157	0.3	1.3	72.4615	6.17914	0	17044	1	102	82	0	0	2	2	2	2	1	0	1	2	2	104.31	309.3	45	106	75	190	2	2	241.538	7.91611	9
64805	38	1	4	1	0.73	3.4	184	0.3	1.4	134.057	7.0667	1	11681.6	2	101	142	1	0	2	2	2	2	2	0	3	2	2	80.44	422.3	91	165	59	242	2	1	446.857	8.80367	18
64816	21	1	5	2	0	3	176	0.5	3	88	6.45943	0	10308.8	2	92	85	0	0	2	2	2	1	1	0	1	2	2	69.84	339	104	116	43	180	2	1	176	7.45943	21
64821	62	1	4	2	4.59	3.7	219	0.3	1.6	151.931	7.24727	1	5338.27	2	92	122	0	1	2	2	2	2	1	1	3	2	2	77.79	362.8	146	146	48	223	1	3	506.438	8.98424	29
64828	58	2	1	1	1.39	3.8	219	0.4	1.7	195.812	7.61332	1	17104.3	3	92	92.1	1	0	2	1	2	2	2	1	2	2	2	58.34	190.3	111	153	78	253	1	2	489.529	8.93525	22
64831	24	1	5	3	2.2	4.8	203	0.5	1.8	270.667	8.08037	1	4516.42	2	94	87	0	0	2	2	2	1	1	2	2	2	2	82.21	291.5	72	144	62	220	2	1	541.333	9.08037	14
64839	37	1	1	3	3.25	3.2	203	0.6	1.6	243.6	7.92837	1	14769	2	98	103.6	0	1	2	2	2	2	1	2	3	2	2	83.98	345	200	127	37	204	2	1	406	8.66534	40
64843	50	2	4	1	0.96	7.7	334	0.5	2.8	459.25	8.84314	1	5904.46	2	90	115.4	0	0	2	2	2	1	2	3	3	2	2	56.58	255.8	107	166	47	234	2	2	918.5	9.84314	21
64857	54	2	3	3	1.34	7.2	237	1	1.9	898.105	9.81074	1	72302.4	1	98	127	1	1	2	1	2	2	1	3	3	1	2	76.02	523.4	160	129	40	201	2	2	898.105	9.81074	32
64866	25	2	4	1	0.4	2.6	264	0.6	2.1	196.114	7.61555	0	8281.94	2	96	84.4	0	0	2	2	2	1	2	1	2	2	2	53.04	267.7	71	99	61	174	2	1	326.857	8.35252	14
64871	49	2	3	3	3.36	4.6	235	0.4	2.1	205.905	7.68583	0	68764	1	97	86	0	0	2	1	2	2	1	1	1	2	2	55.69	208.2	73	125	54	194	2	2	514.762	9.00776	15
64873	41	2	3	3	5	2.6	142	0.3	1.3	85.2	6.41278	0	51846.8	2	91	83.2	0	0	2	2	2	2	1	0	1	2	2	79.56	345	75	100	61	176	2	2	284	8.14975	15
64876	47	1	3	3	1.33	2.6	235	0.4	1.6	152.75	7.25503	0	11893.4	3	91	93.5	0	0	2	2	2	2	1	1	1	2	2	74.26	279.6	58	90	72	174	2	2	381.875	8.57696	12
64877	46	1	4	2	0.09	2.5	241	0.5	3.2	94.1406	6.55675	1	10680.1	2	97	111.5	0	0	2	2	2	2	1	0	3	2	2	90.17	374.7	135	163	39	229	2	2	188.281	7.55675	27
64882	65	1	3	3	5	3.9	161	0.5	1.6	196.219	7.61632	1	67775.2	2	102	106.9	0	0	2	2	2	2	1	1	2	2	2	99.01	285.5	83	137	74	228	2	3	392.438	8.61632	17
64893	23	2	3	3	3.44	2.8	265	0.4	2	148.4	7.21335	0	33349.1	2	103	71.3	0	0	2	2	2	2	1	1	1	2	2	71.6	178.4	73	106	58	179	2	1	371	8.53528	15
64898	45	1	4	2	0.48	3.2	210	0.7	3.1	151.742	7.24548	1	11401.2	1	99	76	1	0	2	2	2	1	1	1	1	2	2	85.75	273.6	86	74	36	127	2	2	216.774	7.76005	17
64908	60	2	1	3	2.94	3.1	245	0.3	1.6	142.406	7.15387	1	6556.85	1	102	96.2	0	0	2	2	2	2	1	0	2	2	2	45.97	214.1	89	95	58	171	1	3	474.688	8.89083	18
64914	31	1	5	3	3.67	1.9	121	0.4	1.4	65.6857	6.03751	0	7671.85	2	96	74.7	0	0	2	2	2	2	1	0	1	2	2	73.37	261.7	136	78	46	151	2	1	164.214	7.35944	27
64923	64	2	4	1	3.3	4.3	250	0.5	2.1	255.952	7.99973	1	5565.68	3	90	106	1	1	2	1	2	2	2	2	3	2	2	55.69	220.1	54	97	58	166	1	3	511.905	8.99973	11
64928	80	1	4	1	1.3	2.8	263	0.4	1.3	226.585	7.82391	1	9077.21	1	92	79.5	1	0	1	1	1	1	1	2	1	2	2	94.59	249.8	48	182	74	266	1	3	566.462	9.14583	10
64931	59	2	4	3	2.04	5.5	179	0.6	0.8	738.375	9.52821	1	13969.5	2	102	87	1	1	2	2	2	1	1	3	1	2	1	556.04	380.7	318	40	31	135	1	2	1230.62	10.2652	64
64933	41	2	1	3	4.77	4.4	246	0.6	2	324.72	8.34305	1	15949.6	1	90	111.7	0	0	2	2	2	2	2	2	3	2	2	50.39	392.6	78	75	46	137	2	2	541.2	9.08002	16
64946	60	1	4	1	1.05	4.2	115	0.5	0.8	301.875	8.23781	0	2692.25	2	95	145.5	1	1	2	1	2	1	1	2	3	2	2	840.68	303.3	41	15	52	75	2	3	603.75	9.23781	8
64948	61	2	4	3	1.92	2.2	267	0.3	1.4	125.871	6.97581	1	3952.51	2	95	115	1	1	2	1	2	2	2	0	3	2	2	76.91	428.3	88	86	60	164	1	3	419.571	8.71277	18
64951	22	1	3	3	1.02	2.7	253	0.6	2.5	163.944	7.35706	1	51801.2	3	91	100	0	0	2	2	2	2	1	1	2	2	2	74.26	374.7	174	132	41	208	2	1	273.24	8.09402	35
64953	44	2	3	3	1.12	7.9	314	1	1.8	1378.11	10.4285	0	15289	1	101	70.2	0	0	2	2	2	2	1	3	1	2	2	98.12	333.1	79	76	97	189	2	2	1378.11	10.4285	16
64963	55	1	4	3	5	3.2	248	0.6	2.9	164.193	7.35925	1	11226.7	1	96	146.7	1	1	2	2	2	2	1	1	3	2	2	129.95	481.8	77	84	53	152	1	2	273.655	8.09622	15
64968	50	2	4	3	5	2.9	154	0.3	2	66.99	6.06587	0	9145.85	1	96	79.2	0	0	2	2	2	2	1	0	1	2	2	63.65	291.5	50	64	69	143	2	2	223.3	7.80284	10
64974	42	2	4	3	2.65	1.6	333	0.3	1.9	84.1263	6.39449	1	11745.1	2	102	128.1	1	0	2	2	2	2	1	0	3	2	2	81.33	339	118	148	53	225	2	2	280.421	8.13145	24
64978	56	2	2	3	1.43	1.7	233	0.2	1.6	49.5125	5.62972	1	10827.7	1	93	95.1	0	0	2	2	2	2	2	0	2	2	2	60.11	261.7	163	150	47	230	2	2	247.562	7.95165	33
64981	46	1	3	3	0.8	4.4	248	0.7	1.9	402.021	8.65113	1	8246.15	2	97	101.3	0	0	2	2	2	2	2	3	2	2	2	68.95	297.4	264	115	33	201	2	2	574.316	9.1657	53
64994	27	1	3	3	1.96	2.2	268	0.5	1.4	210.571	7.71817	1	51269.4	2	92	83	0	0	2	2	2	2	1	1	1	2	2	91.94	285.5	114	158	65	246	2	1	421.143	8.71817	23
64998	54	1	3	3	5	3.8	250	0.5	3.3	143.939	7.16932	1	57101.5	2	97	116.8	1	0	2	1	2	1	1	1	3	2	2	76.02	404.5	107	93	38	152	1	2	287.879	8.16932	21
65006	47	2	4	3	3.93	3.8	277	0.7	3	245.607	7.94021	1	11130.7	1	100	97.3	0	1	2	2	2	2	2	2	2	2	2	73.37	309.3	104	141	50	212	2	2	350.867	8.45478	21
65009	51	2	4	3	1.41	4.5	216	0.7	2.3	295.826	8.20861	1	9017.72	1	97	155.9	1	1	2	1	2	2	1	2	3	1	2	63.65	261.7	59	81	79	172	1	2	422.609	8.72318	12
65014	59	2	3	2	4.01	3.4	177	0.7	3	140.42	7.1336	1	66560	1	95	109.5	1	1	2	1	2	2	1	0	3	2	2	68.95	588.9	246	147	34	230	2	2	200.6	7.64818	49
65022	29	2	5	3	5	1.5	182	0.2	1.2	45.5	5.50779	1	6533.68	2	92	72.6	0	0	2	2	2	2	1	0	1	2	2	64.53	237.9	169	94	74	202	2	1	227.5	7.82972	34
65028	80	1	3	1	0.95	4	195	0.6	1.7	275.294	8.10483	1	6746.34	1	101	88.1	1	1	2	2	2	2	2	2	1	2	2	73.37	285.5	71	111	66	191	1	3	458.824	8.8418	14
65032	76	2	3	2	1.95	3.6	230	0.4	1.4	236.571	7.88613	0	35777.1	2	95	92.6	0	0	2	1	2	1	1	2	2	2	2	86.63	327.1	110	109	57	188	2	3	591.429	9.20806	22
65046	74	1	3	2	5	3.9	193	0.4	1.5	200.72	7.64904	1	7396.61	1	90	87.4	1	1	1	2	2	2	2	1	2	2	2	76.02	321.2	91	47	44	109	1	3	501.8	8.97097	18
65049	24	1	2	2	2.64	4.3	193	0.5	1.9	218.395	7.77079	0	14439.7	2	103	80.7	0	0	2	2	2	2	1	1	1	2	2	91.05	356.9	119	86	44	154	2	1	436.789	8.77079	24
65052	42	1	3	3	5	6.7	235	0.5	1.7	463.088	8.85514	1	42823.9	3	91	96.8	0	0	2	2	2	2	1	3	2	2	2	76.02	309.3	187	153	43	233	2	2	926.176	9.85514	37
65061	38	1	5	3	3.22	5.2	252	0.4	1.7	308.329	8.26833	1	9584.39	1	91	104.8	1	1	2	2	2	2	2	2	2	2	2	69.84	463.9	119	89	40	153	1	1	770.824	9.59026	24
65067	42	2	3	3	3.77	3.1	261	0.7	2	283.185	8.1456	0	56128.8	2	93	74	0	0	2	2	2	2	1	2	1	1	2	60.11	255.8	84	103	53	173	2	2	404.55	8.66017	17
65069	62	1	1	1	0.41	4	202	0.5	2.3	175.652	7.45658	1	4451.5	1	101	79.6	0	1	2	2	2	2	1	1	1	2	2	84.86	279.6	200	140	44	224	1	3	351.304	8.45658	40
65085	51	1	4	2	0.69	1.8	212	0.5	2.2	86.7273	6.43841	1	10775.2	2	93	101.6	0	1	2	2	2	2	2	0	2	2	2	98.12	356.9	246	125	40	214	2	2	173.455	7.43841	49
65086	46	1	3	3	5	2.8	184	0.4	1.3	158.523	7.30855	0	44131.8	1	103	87.3	0	0	2	2	2	2	1	1	2	2	2	77.79	243.9	67	99	53	165	2	2	396.308	8.63048	13
65087	74	2	2	1	1.57	1.9	281	0.4	2.5	85.424	6.41657	1	9594.02	2	90	101.2	0	0	2	1	2	2	2	0	2	2	2	49.5	303.3	223	157	48	250	1	3	213.56	7.7385	45
65091	33	1	3	2	1.03	7.7	205	0.3	2	236.775	7.88737	1	10508.1	1	95	93.3	0	0	2	1	2	1	1	2	2	2	2	91.94	303.3	119	188	39	251	2	1	789.25	9.62434	24
65095	41	2	1	3	1.3	6.1	240	0.7	1.8	569.333	9.15313	1	14218	1	100	102.4	0	0	2	2	2	2	2	3	2	2	2	45.08	226	218	180	61	285	2	2	813.333	9.6677	44
65098	68	2	4	1	1.39	2.5	225	0.3	1.3	129.808	7.02023	0	8797.46	1	96	96.7	1	1	2	2	2	2	1	0	3	2	2	60.11	368.8	31	99	68	173	2	3	432.692	8.7572	6
65106	32	1	4	2	2.69	1.5	180	0.3	1.7	47.6471	5.57432	1	16809.2	1	96	82	0	0	2	2	2	1	1	0	1	2	2	68.95	362.8	155	104	53	188	2	1	158.824	7.31128	31
65129	45	2	4	2	1.22	3	251	0.3	1.9	118.895	6.89354	1	13054.2	3	92	90.8	0	0	2	2	2	2	1	0	2	2	2	57.46	255.8	45	185	63	257	2	2	396.316	8.63051	9
65132	33	2	1	1	0.72	2.8	191	0.3	2.1	76.4	6.2555	1	18494.4	1	97	85.4	0	0	2	2	2	2	1	0	2	2	2	47.74	255.8	94	130	65	214	2	1	254.667	7.99247	19
65135	55	1	5	3	5	3.4	225	0.3	1.8	127.5	6.99435	1	6974.27	3	91	96.8	1	1	2	2	2	2	1	0	2	2	2	78.68	410.4	171	120	48	202	1	2	425	8.73132	34
65143	62	1	5	3	2.2	3.6	196	0.6	2.3	184.07	7.52411	1	3903.7	2	92	93	0	0	2	2	2	1	2	1	2	2	2	78.68	380.7	120	72	44	140	1	3	306.783	8.26107	24
65145	57	2	1	2	3.59	4.2	240	0.4	2.8	144	7.16993	1	12508.7	1	97	80.3	1	0	2	2	1	1	1	1	1	2	2	80.44	291.5	71	86	66	166	1	2	360	8.49185	14
65149	31	1	4	1	0.67	4.6	305	0.5	2.8	250.536	7.96887	0	13515.3	2	102	98	1	0	2	2	2	2	1	2	2	2	2	74.26	410.4	46	89	57	155	2	1	501.071	8.96887	9
65174	31	2	3	3	4.19	6	195	0.4	1.5	312	8.2854	1	39912.5	2	91	102.6	0	0	2	1	2	2	1	2	2	2	2	57.46	356.9	180	94	34	164	2	1	780	9.60733	36
65194	31	1	5	3	1.84	2.6	304	0.4	2.4	131.733	7.04148	0	6042.62	1	93	83	0	0	2	2	2	1	1	0	1	2	2	66.3	339	94	121	56	196	2	1	329.333	8.3634	19
65195	43	1	4	3	4.9	2	196	0.5	1.9	103.158	6.68871	0	5485.5	2	99	125.1	1	1	2	1	2	2	1	0	3	2	2	70.72	350.9	101	115	55	190	2	2	206.316	7.68871	20
65201	77	2	3	3	5	4.1	144	0.4	1.7	138.918	7.11809	0	24383.5	1	101	80.3	0	0	2	1	2	2	1	0	1	2	2	80.44	291.5	56	87	97	195	2	3	347.294	8.44001	11
65205	56	1	3	2	1.61	3.4	200	0.3	1.7	120	6.90689	1	71446.5	2	91	85.2	0	0	2	1	2	1	1	0	1	2	2	83.98	339	122	149	53	226	2	2	400	8.64386	24
65229	31	1	3	3	3.93	2.7	229	0.5	2.6	118.904	6.89365	0	51871.5	2	91	88.5	0	0	2	2	2	2	1	0	1	2	2	91.05	315.2	73	77	42	134	2	1	237.808	7.89365	15
65243	35	2	1	2	3.77	5	250	0.6	2.1	357.143	8.48036	1	23454.5	3	92	98.7	0	0	2	2	2	2	1	3	2	1	2	61	279.6	130	100	44	170	2	1	595.238	9.21732	26
65249	23	2	3	3	0.73	3.6	204	0.3	1.7	129.6	7.01792	1	25108.5	2	101	82.6	0	0	2	2	2	2	1	0	1	2	2	70.72	285.5	81	145	66	227	2	1	432	8.75489	16
65267	37	2	5	3	5	3.1	263	0.2	1.1	148.236	7.21176	1	6623.69	2	92	72.8	0	0	2	2	2	2	1	1	1	2	2	65.42	243.9	62	133	55	200	2	1	741.182	9.53368	12
65269	24	1	3	3	0.21	2	207	0.4	1.9	87.1579	6.44556	0	10342.9	1	102	97	0	0	2	2	2	2	2	0	2	2	2	91.94	392.6	59	104	47	163	2	1	217.895	7.76749	12
65270	24	1	3	3	1.47	3.7	213	0.6	2.7	175.133	7.45231	1	14906.8	1	94	103	0	0	2	2	2	2	1	1	3	2	2	88.4	404.5	137	124	61	212	2	1	291.889	8.18928	27
65288	41	2	1	3	5	3.3	227	0.4	1.9	157.705	7.30109	1	15851.8	1	92	88	0	0	2	2	2	1	1	1	1	2	2	68.95	202.2	103	140	66	227	2	2	394.263	8.62302	21
65289	73	2	4	3	1.57	2.8	279	0.3	1.4	167.4	7.38716	1	7616	1	98	111.6	1	1	2	1	2	2	1	1	2	2	2	71.6	327.1	125	141	48	214	1	3	558	9.12412	25
65297	72	1	5	2	1.14	1.9	170	0.2	1.8	35.8889	5.16547	0	6014.5	2	92	98.1	0	1	2	1	2	1	1	0	2	2	2	67.18	386.6	113	90	62	175	2	3	179.444	7.48739	23
65298	49	1	3	3	3.36	3.1	169	0.5	1.9	137.868	7.10715	0	59339.8	1	97	89.9	1	0	2	2	2	2	1	0	2	2	2	91.94	333.1	51	82	52	144	2	2	275.737	8.10715	10
65310	40	1	3	1	1.21	6.1	168	0.8	1.4	585.6	9.19377	1	11810.5	1	101	137.5	1	0	2	2	2	1	1	3	3	2	2	106.96	505.6	162	65	32	129	2	2	732	9.5157	32
65320	39	1	3	2	0.98	1.4	222	0.4	2.3	54.0522	5.75628	0	52434	2	91	98.4	0	0	2	2	2	1	1	0	2	2	2	107.85	428.3	120	118	44	186	2	1	135.13	7.07821	24
65331	54	2	4	3	0.81	4.5	299	1	3.4	395.735	8.62839	1	7597.85	2	95	116.9	1	0	2	2	2	2	2	3	3	2	2	56.58	285.5	69	176	57	247	2	2	395.735	8.62839	14
65334	60	2	2	1	0.75	3.2	263	0.6	2.3	219.548	7.77839	1	8040.62	2	91	106.2	1	1	1	1	2	2	2	1	3	2	2	68.95	273.6	205	82	46	169	1	3	365.913	8.51536	41
65335	55	1	5	3	2.39	3.2	218	0.5	2.1	166.095	7.37587	0	7334.96	1	102	107	1	0	2	2	2	1	1	1	2	2	2	99.01	422.3	65	91	46	150	2	2	332.19	8.37587	13
65339	60	1	2	3	5	3.5	211	0.5	1.8	205.139	7.68046	1	4149.06	2	92	123.5	0	0	2	1	2	1	1	1	3	1	2	85.75	517.5	124	94	37	156	1	3	410.278	8.68046	25
65348	45	2	3	3	5	5.5	225	0.6	2	371.25	8.53625	1	42910.5	2	98	100.4	0	0	2	2	2	2	1	3	2	2	2	53.92	267.7	107	146	91	258	2	2	618.75	9.27321	21
65353	42	2	4	3	4.97	4.2	373	0.1	2.5	62.664	5.96956	0	9358.59	2	100	95.4	0	0	2	1	2	2	1	0	2	2	2	61.88	160.6	55	76	66	153	2	2	626.64	9.29149	11
65368	23	1	3	2	0.54	3.9	168	0.5	1.6	204.75	7.67772	0	14170.4	2	98	65.8	0	0	2	2	2	1	2	1	1	2	2	63.65	345	38	67	49	124	2	1	409.5	8.67772	8
65370	28	2	3	3	1.57	4.1	231	0.3	1.9	149.542	7.22441	1	49423.2	1	94	116.2	0	0	2	2	2	2	1	1	3	2	2	50.39	261.7	179	83	32	151	2	1	498.474	8.96137	36
65374	80	2	3	1	1.02	4.7	196	0.3	1.2	230.3	7.84737	1	16208.7	2	91	112.3	1	1	2	2	2	1	1	2	3	2	2	78.68	309.3	268	89	51	194	1	3	767.667	9.58434	54
65375	52	2	3	2	5	2.4	242	0.3	2.2	79.2	6.30743	1	65140.5	2	98	83	0	0	2	2	2	2	2	0	2	2	2	75.14	190.3	101	189	95	304	2	2	264	8.04439	20
65384	72	2	5	2	1.68	4.7	267	0.7	2.1	418.3	8.70839	1	9843.91	2	102	81	1	1	2	2	1	2	1	3	1	2	2	48.62	339	86	70	83	170	1	3	597.571	9.22297	17
65391	51	1	5	2	1.91	2.8	334	0.4	1.4	267.2	8.06178	1	6119.75	2	92	79.8	0	0	2	2	2	2	2	2	1	2	2	80.44	291.5	72	174	68	256	2	2	668	9.3837	14
65393	78	1	3	2	1.22	0.4	167	10.2	43.7	15.5918	3.96271	1	6413.17	1	101	129	1	0	2	1	2	2	1	0	3	2	2	114.04	446.1	220	131	28	203	1	3	1.5286	0.612215	44
65394	71	2	3	3	1.7	2.8	248	0.3	1.4	148.8	7.21723	1	11664.8	1	91	87.5	0	0	2	2	2	2	1	1	1	1	2	60.11	303.3	117	178	55	256	2	3	496	8.9542	23
65399	59	1	4	3	4.34	6.8	274	0.5	2.6	358.308	8.48506	1	12648.5	2	99	90.4	1	1	2	2	2	1	1	3	1	2	2	65.42	291.5	125	132	28	185	2	2	716.615	9.48506	25
65401	55	1	3	3	1.4	2.2	165	0.3	0.7	155.571	7.28143	1	14828.3	2	91	103.8	1	0	2	2	2	1	1	1	1	1	2	79.56	339	77	148	108	271	2	2	518.571	9.0184	15
65402	33	1	3	1	5	9.6	389	0.5	3.1	602.323	9.23439	1	48485.1	1	94	77.5	1	0	2	2	2	1	1	3	1	2	2	67.18	398.5	122	180	52	256	2	1	1204.65	10.2344	24
65431	73	1	4	3	1.47	4.8	181	0.2	1.2	144.8	7.17792	1	4518.66	2	100	92.7	1	0	2	1	1	1	1	1	2	1	2	112.27	297.4	76	91	73	179	1	3	724	9.49985	15
65433	60	2	3	3	4.03	5	189	0.5	1.7	277.941	8.11864	1	15642.6	2	92	133.5	1	0	2	1	2	1	1	2	3	1	2	77.79	410.4	217	109	41	193	2	3	555.882	9.11864	43
65436	28	1	5	3	1.1	2.8	218	0.5	1.6	190.75	7.57554	1	6594.54	2	101	106.3	0	0	2	2	2	2	1	1	3	2	2	86.63	315.2	92	123	39	180	2	1	381.5	8.57554	18
65446	65	1	4	1	1.73	3.7	180	0.7	3.1	150.387	7.23254	1	5035.46	2	90	100.3	1	1	2	2	2	1	1	1	2	2	2	117.57	410.4	207	149	46	236	1	3	214.839	7.74711	41
65457	25	1	5	3	4.44	3.7	193	0.5	1.2	297.542	8.21695	0	5985.41	1	92	90.3	0	0	2	2	2	2	1	2	1	2	2	84.86	297.4	50	81	53	144	2	1	595.083	9.21695	10
65458	63	1	3	3	5	2.6	219	0.4	1.7	133.976	7.06584	1	67583	2	94	115.5	1	0	2	2	2	2	1	0	3	2	2	74.26	475.8	291	91	39	188	2	3	334.941	8.38776	58
65464	29	2	4	3	2.96	1.8	195	0.2	1.6	43.875	5.45533	0	7970	1	90	92.2	0	0	2	2	2	2	1	0	3	2	2	69.84	267.7	37	99	59	165	2	1	219.375	7.77726	7
65473	60	2	4	1	0.81	3.5	237	0.4	2.2	150.818	7.23667	1	7346.42	2	95	80.8	1	0	2	2	2	2	1	1	1	2	2	61	309.3	145	132	67	228	1	3	377.045	8.55859	29
65476	32	2	4	3	0.21	3.8	407	0.3	1.6	289.988	8.17985	1	16585.9	1	101	135.5	1	1	2	2	2	2	1	2	3	2	2	70.72	327.1	82	75	40	131	2	1	966.625	9.91681	16
65492	65	2	5	1	1.07	2	132	0.4	6.7	15.7612	3.9783	0	4802.79	1	99	83	0	0	2	2	2	2	1	0	1	2	2	50.39	208.2	84	114	62	193	2	3	39.403	5.30023	17
65500	46	1	4	2	4.82	3.2	154	0.4	1.8	109.511	6.77493	1	9974.49	2	100	98.6	1	0	2	2	2	2	1	0	3	2	2	88.4	279.6	145	153	42	224	2	2	273.778	8.09686	29
65501	24	2	3	3	0	2.4	198	0.4	2.1	90.5143	6.50007	1	23667	1	98	75	0	0	2	2	2	2	2	0	1	2	2	49.5	232	44	55	48	112	2	1	226.286	7.822	9
65505	55	1	5	3	5	3	252	0.3	2	113.4	6.82528	1	7526.52	3	92	87	0	1	2	2	2	1	1	0	1	2	2	65.42	309.3	160	48	59	139	1	2	378	8.56224	32
65524	63	1	1	1	1.48	5.4	344	0.5	1.4	663.429	9.3738	1	3629.8	1	94	91.5	0	0	2	2	2	1	1	3	1	2	2	60.11	255.8	116	146	58	227	2	3	1326.86	10.3738	23
65530	40	1	3	3	1.04	3.6	204	0.6	1.8	244.8	7.93546	1	59891.5	1	94	110.6	1	0	2	2	2	1	1	2	2	2	2	85.75	469.9	330	130	39	235	1	2	408	8.67243	66
65534	31	2	4	3	0.18	3.8	280	0.4	1.6	266	8.05528	0	12810.6	2	95	93.8	0	0	2	2	2	2	2	2	3	2	2	61	226	63	94	52	159	2	1	665	9.37721	13
65539	27	1	5	3	4.44	6.1	287	0.7	2.3	532.822	9.05751	1	5985.41	1	92	98.2	0	0	2	2	2	2	1	3	2	2	2	74.26	452	93	146	49	214	2	1	761.174	9.57208	19
65547	63	2	3	3	0.73	8	309	0.7	2.3	752.348	9.55526	1	10088.3	2	100	114.5	1	0	1	1	1	1	1	3	3	2	1	73.37	475.8	90	98	64	180	1	3	1074.78	10.0698	18
65548	47	2	3	3	4.16	3.7	261	0.4	1.8	214.6	7.74551	1	46221	2	98	127.4	1	0	2	1	2	2	1	1	3	1	2	72.49	398.5	174	136	42	213	2	2	536.5	9.06743	35
65549	80	1	3	2	1.84	6.7	236	0.8	1.3	973.046	9.92636	1	5065.11	1	92	100.5	1	0	1	2	2	2	2	3	2	2	2	96.36	374.7	87	77	43	137	1	3	1216.31	10.2483	17
65555	20	2	3	3	0.45	2.3	254	0.6	1.6	219.075	7.77528	0	24358.1	1	98	65.5	0	0	2	2	2	2	2	1	1	2	2	59.23	273.6	58	77	65	154	2	1	365.125	8.51225	12
65562	62	2	4	3	1.36	5.5	375	0.4	3.9	211.538	7.72478	1	4542.51	2	95	133.5	1	1	2	1	2	1	2	1	3	2	2	86.63	452	198	80	46	166	1	3	528.846	9.0467	40
65564	36	2	4	3	0.37	2.3	332	0.4	3	101.813	6.66978	1	8912.26	3	90	134.5	1	0	2	2	2	2	2	0	3	2	2	66.3	333.1	153	190	45	266	1	1	254.533	7.99171	31
65571	74	2	5	1	0.65	2	176	0.4	1.6	88	6.45943	1	6969.58	1	93	94.2	1	1	2	1	2	2	2	0	2	2	2	50.39	273.6	96	58	58	135	1	3	220	7.78136	19
65585	49	2	5	3	2.34	5	245	0.3	1.1	334.091	8.3841	0	12348.1	2	91	82	0	0	2	2	2	2	2	2	1	2	2	59.23	261.7	55	83	80	174	2	2	1113.64	10.1211	11
65587	78	1	3	3	1.91	2.1	221	0.5	1.4	165.75	7.37287	0	27021.9	1	94	109	0	0	2	2	2	2	2	1	2	1	2	61	237.9	67	121	56	190	2	3	331.5	8.37287	13
65594	60	2	4	2	1.74	3.2	310	0.7	2.8	248	7.9542	1	5432.97	1	99	80.7	1	1	2	2	2	1	1	2	1	2	2	72.49	505.6	238	99	81	228	1	3	354.286	8.46877	48
65621	63	1	4	2	5	6.6	191	0.4	1.9	265.389	8.05197	1	4592.51	1	96	126.1	1	1	2	1	2	1	1	2	3	2	2	112.27	499.6	88	86	44	148	1	3	663.474	9.3739	18
65625	23	1	5	3	0.73	5.1	287	0.5	2	365.925	8.5154	1	6367.1	3	91	126	0	1	2	2	2	2	1	3	3	2	2	51.27	297.4	205	63	44	148	2	1	731.85	9.5154	41
65633	57	1	3	3	0.04	4.5	206	0.5	1.6	289.688	8.17835	1	14004.3	1	98	96.9	0	1	2	2	2	1	1	2	2	2	2	94.59	345	170	83	46	163	1	2	579.375	9.17835	34
65635	29	2	4	2	0.81	1.9	318	0.4	1.9	127.2	6.99095	0	10023.4	2	97	98.3	0	1	2	2	2	2	2	0	3	2	2	49.5	166.5	80	121	51	188	2	1	318	8.31288	16
65637	66	1	4	3	3.49	6	188	0.5	1.4	402.857	8.65412	0	3024.57	1	99	97.7	0	0	2	2	2	1	1	3	2	1	2	83.98	333.1	74	97	56	168	2	3	805.714	9.65412	15
65645	80	1	3	3	1.61	3.5	256	0.7	1.6	392	8.61471	1	16955.2	2	91	98.5	0	1	2	2	2	2	2	3	1	2	2	101.66	416.4	135	137	46	210	2	3	560	9.12928	27
65647	29	2	3	2	1.04	3.2	271	0.5	2	216.8	7.76022	1	24096.6	1	94	106.4	0	0	2	2	2	2	1	1	3	2	2	66.3	362.8	131	89	34	149	2	1	433.6	8.76022	26
65648	61	1	4	2	1.74	3.6	272	0.9	3.8	231.916	7.85746	1	3848.58	2	100	100.8	1	0	2	1	2	1	1	2	2	2	2	116.69	588.9	332	116	31	213	1	3	257.684	8.00946	66
65649	37	2	4	3	4.09	2.7	153	0.5	2	103.275	6.69035	0	13287.8	2	99	85.2	1	0	2	2	2	2	1	0	2	2	2	78.68	273.6	37	84	104	195	2	1	206.55	7.69035	7
65653	30	2	4	1	0.65	4.4	165	0.4	2.4	121	6.91886	1	15278.8	2	96	119	0	0	2	2	2	1	2	0	3	2	2	71.6	273.6	82	132	50	198	2	1	302.5	8.24079	16
65660	73	2	3	1	0.75	3	249	0.4	2.7	110.667	6.79008	1	21515	1	97	145.6	1	0	2	1	2	1	1	0	3	1	2	66.3	374.7	174	142	51	228	1	3	276.667	8.11201	35
65669	47	1	3	3	4.41	5.3	267	0.7	1.7	582.688	9.18658	1	65385.8	1	95	130.2	1	1	2	2	2	1	1	3	3	2	2	64.53	350.9	166	87	40	160	2	2	832.412	9.70115	33
65675	66	1	1	3	4.42	5.1	207	0.4	1.7	248.4	7.95652	1	4301.73	1	102	135.4	0	0	2	1	2	1	1	2	3	2	2	106.08	475.8	178	84	43	163	1	3	621	9.27845	36
65678	33	1	3	2	1.07	8.9	285	0.9	2.8	815.304	9.67119	1	6411.65	1	91	98.8	0	0	2	2	2	1	1	3	2	2	2	96.36	285.5	170	195	39	268	2	1	905.893	9.8232	34
65688	54	2	3	3	5	3.9	180	0.4	1.7	165.176	7.36786	1	79259.4	2	91	88.5	1	0	2	1	2	1	1	1	2	1	2	63.65	291.5	117	162	65	250	2	2	412.941	8.68979	23
65705	63	2	1	1	0.99	4.3	205	0.5	1.6	275.469	8.10574	1	7022.98	1	92	111.5	1	1	2	1	2	2	2	2	3	2	2	297.02	481.8	159	71	60	163	1	3	550.938	9.10574	32
65712	75	1	2	3	2.24	4.2	158	0.5	1.6	207.375	7.6961	1	5582.23	2	90	119.8	1	0	2	1	2	1	1	1	3	1	2	123.76	350.9	120	60	42	126	1	3	414.75	8.6961	24
65736	71	1	5	2	1.18	3.6	220	0.5	2.4	165	7.36632	1	8588.22	1	100	102.7	1	1	2	2	1	1	1	1	2	2	2	99.89	374.7	115	40	44	107	1	3	330	8.36632	23
65737	53	2	3	2	3.34	3	279	0.4	2	167.4	7.38716	1	15930.6	2	95	102.4	0	0	2	1	2	1	2	1	2	2	2	68.07	303.3	225	188	43	276	2	2	418.5	8.70908	45
65738	35	1	3	2	0.93	5.2	269	0.4	1.9	294.484	8.20205	1	8756.03	1	97	91.3	0	0	2	1	2	1	1	2	2	2	2	82.21	327.1	149	127	34	191	2	1	736.211	9.52397	30
65739	71	1	3	3	3.06	7.6	191	1.2	1.9	916.8	9.84046	1	26884.7	2	98	97.7	1	0	1	1	2	1	1	3	1	2	1	76.91	321.2	55	89	60	160	1	3	764	9.57743	11
65748	64	1	4	3	1.3	5.5	191	0.6	1.2	525.25	9.03686	1	3390.63	2	97	93.9	0	1	2	2	2	1	1	3	2	2	2	66.3	303.3	60	149	69	230	1	3	875.417	9.77383	12
65751	54	1	1	2	0.03	3.5	258	0.5	2.3	196.304	7.61695	1	8644.25	2	94	100	0	1	2	2	2	1	1	1	2	2	2	71.6	321.2	275	120	41	216	1	2	392.609	8.61695	55
65757	45	2	3	2	1.45	6.5	292	0.5	2.3	412.609	8.68863	1	9309.98	2	97	107.5	1	0	2	1	2	1	1	3	3	2	1	53.92	249.8	140	121	41	190	1	2	825.217	9.68863	28
65758	67	2	5	1	0.65	2.2	122	0.5	2.4	55.9167	5.80521	1	6235.06	1	93	84.2	1	1	1	2	2	2	2	0	1	2	2	45.08	309.3	105	67	54	142	1	3	111.833	6.80521	21
65764	73	2	3	2	1.91	3.2	170	0.3	2.6	62.7692	5.97199	1	27532.8	1	94	118.3	1	0	2	1	2	1	2	0	3	2	2	59.23	291.5	262	98	46	196	2	3	209.231	7.70895	52
65772	80	2	4	2	1.31	4.9	210	0.5	1.7	302.647	8.24149	1	9519.06	1	92	103.1	1	1	2	1	2	2	2	2	3	2	2	198.02	368.8	80	54	47	117	1	3	605.294	9.24149	16
65781	41	2	5	3	1.15	5.7	372	0.7	2.7	549.733	9.10259	1	9555.16	1	93	88.6	1	1	2	2	2	2	2	3	2	2	2	75.14	410.4	160	143	39	214	1	2	785.333	9.61716	32
65782	53	2	4	3	5	2.2	185	0.4	2.2	74	6.20945	1	10271.4	1	97	106.6	1	0	2	2	2	2	2	0	3	2	2	70.72	345	106	99	38	158	2	2	185	7.53138	21
65783	25	1	3	3	3.78	2.8	298	0.4	2	166.88	7.38267	0	60437.6	1	91	93.2	0	0	2	2	2	2	1	1	1	2	2	67.18	428.3	57	106	48	165	2	1	417.2	8.7046	11
65784	57	2	4	3	2.58	2.2	388	0.2	2.3	74.2261	6.21385	1	8938.86	2	95	79.1	1	0	2	2	2	1	1	0	2	2	2	80.44	339	153	117	54	202	1	2	371.13	8.53578	31
65797	52	2	4	3	4.48	2	191	0.3	1.6	71.625	6.16239	0	8999.92	1	90	96	0	0	2	2	2	2	1	0	3	2	2	68.95	261.7	92	94	55	167	2	2	238.75	7.89936	18
65800	61	2	3	3	5	2.9	332	0.7	2.5	269.584	8.07459	1	70430.8	1	92	104.9	1	0	2	1	2	1	1	2	3	2	2	61	285.5	175	98	53	186	1	3	385.12	8.58916	35
65804	59	1	3	3	4.96	6.2	330	1.1	1.7	1323.88	10.3706	1	75702.8	1	97	111	1	0	2	2	2	1	1	3	3	2	2	110.5	386.6	274	100	41	196	1	2	1203.53	10.2331	55
65807	49	1	3	3	4.16	4.8	273	0.7	1.9	482.779	8.91522	1	46332.5	2	98	102.1	1	0	2	2	2	2	1	3	3	2	2	100.78	327.1	96	169	51	239	2	2	689.684	9.42979	19
65808	65	1	4	2	2.46	1.5	183	0.4	1.4	78.4286	6.29331	0	3968.86	2	100	87.8	1	0	2	1	2	2	1	0	2	2	2	111.38	398.5	66	93	67	173	2	3	196.071	7.61524	13
65812	30	1	5	3	1.35	2.9	281	0.2	1.1	148.164	7.21105	0	6547.61	2	92	79.7	0	0	2	2	2	1	2	1	1	2	2	65.42	249.8	74	122	42	179	2	1	740.818	9.53298	15
65822	63	1	3	1	2.2	4.4	297	0.9	3.2	367.538	8.52175	1	37320.5	1	91	116.8	0	0	2	1	2	1	1	3	3	2	2	88.4	285.5	108	152	46	220	1	3	408.375	8.67375	22
65838	63	1	2	3	2.65	3.8	235	0.5	1.8	248.056	7.95452	1	4301.85	1	95	105.6	1	1	2	1	2	1	1	2	3	2	2	78.68	398.5	181	146	49	231	1	3	496.111	8.95452	36
65841	63	1	3	3	5	4.2	266	0.4	1.5	297.92	8.21878	1	37787	1	93	125.8	1	0	2	1	2	1	1	2	3	2	2	66.3	333.1	177	147	51	233	2	3	744.8	9.54071	35
65852	29	2	2	3	5	4.3	347	0.9	2.5	537.156	9.0692	1	18680.2	2	92	66.9	0	0	2	1	2	2	1	3	1	2	2	85.75	214.1	107	84	97	202	2	1	596.84	9.2212	21
65854	56	1	5	2	3.14	2.9	197	0.4	2.3	99.3565	6.63454	1	5094.26	3	90	89.6	1	0	2	2	2	2	1	0	1	2	2	88.4	356.9	77	103	50	168	1	2	248.391	7.95647	15
65863	33	2	5	3	4.59	6.6	275	0.5	1.7	533.824	9.06022	0	7315.45	2	92	78	0	0	2	2	2	2	2	3	1	2	2	43.32	291.5	94	94	66	179	2	1	1067.65	10.0602	19
65869	66	2	4	2	1.16	4	231	0.9	2.5	332.64	8.37782	1	7426.04	2	100	107.3	1	0	2	2	2	2	1	2	3	2	2	74.26	428.3	92	115	44	177	1	3	369.6	8.52982	18
65874	43	2	3	3	2.77	1.7	154	0.3	1.4	56.1	5.80993	1	54436	1	91	91.3	0	0	2	2	2	2	1	0	2	2	2	54.81	267.7	162	144	58	234	2	2	187	7.54689	32
65876	36	1	4	3	0	1.7	280	0.4	3.5	54.4	5.76553	1	8727.24	1	102	137.5	1	1	2	2	2	1	1	0	3	2	2	76.91	529.4	148	45	54	129	1	1	136	7.08746	30
65879	32	2	1	3	5	3.4	244	0.4	2.3	144.278	7.17271	1	22568.6	3	92	87.6	0	0	2	2	2	2	1	1	2	2	2	53.04	249.8	111	85	36	143	2	1	360.696	8.49464	22
65885	69	1	3	3	1.16	5.8	172	0.7	4.6	151.809	7.24611	1	10315.2	1	99	101.6	1	0	2	2	2	1	1	1	1	2	2	51.27	214.1	185	94	27	158	1	3	216.87	7.76068	37
65889	30	1	2	3	1.57	3.2	179	0.7	3	133.653	7.06235	0	14529.9	1	103	103.4	0	0	2	2	2	2	1	0	3	2	2	94.59	368.8	97	78	40	137	2	1	190.933	7.57693	19
65892	80	2	3	1	0.86	2.8	183	0.5	2	128.1	7.00113	1	11360.6	1	101	97.7	1	0	2	1	2	2	2	0	2	2	2	108.73	374.7	81	111	63	190	1	3	256.2	8.00113	16
65902	22	2	4	2	1.41	12.8	242	0.4	2.4	516.267	9.01197	1	12007.3	2	95	96.8	0	0	2	2	2	1	2	3	1	2	2	48.62	172.5	112	127	58	207	2	1	1290.67	10.3339	22
65909	35	1	5	3	3.78	3.3	195	0.4	1.9	135.474	7.08187	1	8412.15	1	91	78.1	0	0	2	2	2	2	1	0	1	2	2	61	309.3	329	136	41	243	2	1	338.684	8.4038	66
65910	36	1	5	3	5	2.9	253	0.5	2.1	174.69	7.44866	0	5907.21	2	100	109.2	0	0	2	2	2	2	1	1	3	2	2	76.91	505.6	82	118	51	185	2	1	349.381	8.44866	16
65911	76	2	3	2	1.59	6.6	206	0.4	1	543.84	9.08704	1	19584	3	92	110.1	1	1	2	1	2	1	1	3	3	2	1	75.14	243.9	215	92	37	172	1	3	1359.6	10.409	43
65927	65	2	3	3	3.06	2.2	211	0.4	1.3	142.831	7.15816	1	47663.9	2	97	119.1	0	0	2	1	2	2	1	1	3	1	2	63.65	279.6	147	117	64	210	1	3	357.077	8.48009	29
65929	64	1	3	2	1.59	2	196	0.4	1.1	142.545	7.15528	1	17697	3	92	116.6	1	0	2	2	1	2	1	1	3	2	2	97.24	327.1	61	126	42	180	1	3	356.364	8.47721	12
65955	80	2	3	3	1.16	2.4	180	0.5	1.7	127.059	6.98935	1	13320.5	3	91	93.6	0	0	2	1	2	2	1	0	1	2	2	76.91	267.7	99	123	63	206	2	3	254.118	7.98935	20
65967	36	2	2	3	2.01	2.3	170	0.4	1.5	104.267	6.70413	0	16104	2	94	84.1	0	0	2	2	2	2	1	0	1	2	2	61	214.1	42	71	70	149	2	1	260.667	8.02606	8
65974	63	2	3	3	4.49	1.4	184	0.5	1.4	92	6.52356	1	57551.2	1	91	94.3	1	0	2	2	2	1	1	0	2	2	2	58.34	285.5	76	155	80	250	2	3	184	7.52356	15
65978	57	1	3	3	2.86	4.7	181	0.5	1.9	223.868	7.80651	1	58524.8	1	98	117.5	0	0	2	2	2	1	1	2	3	2	2	83.98	416.4	148	155	32	217	2	2	447.737	8.80651	30
65991	26	2	3	3	2.75	3.4	207	0.4	1.6	175.95	7.45902	0	56152.7	3	91	78.8	0	0	2	2	2	1	1	1	1	2	2	77.79	178.4	90	111	59	188	2	1	439.875	8.78095	18
65992	61	2	4	2	5	2.1	194	0.3	1.3	94.0154	6.55482	1	8696.71	1	96	95.3	0	0	2	2	2	2	2	0	2	2	2	94.59	368.8	113	44	44	111	2	3	313.385	8.29179	23
66000	54	2	2	3	5	3.3	289	0.4	1.8	211.933	7.72747	0	10170.5	2	92	89	0	0	2	2	2	1	1	1	2	2	2	58.34	345	72	91	84	189	2	2	529.833	9.04939	14
66010	40	2	3	2	1.17	2	142	0.4	1.3	87.3846	6.44931	0	14017.9	1	101	72.7	0	0	2	2	2	2	2	0	1	1	2	65.42	178.4	44	101	80	190	2	2	218.462	7.77124	9
66015	64	1	5	3	3.06	4.4	315	0.6	1.5	554.4	9.11478	1	3298.36	2	96	92.3	1	0	2	2	2	2	2	3	2	2	2	92.82	339	183	109	36	182	1	3	924	9.85175	37
66026	65	1	3	3	5	3.3	156	0.5	1.9	135.474	7.08187	1	29145.4	2	99	121.3	1	0	2	2	2	2	1	0	3	2	2	96.36	386.6	123	161	52	238	2	3	270.947	8.08187	25
66032	36	1	2	3	3.45	2.5	303	0.3	1.2	189.375	7.5651	1	13071.1	2	90	96.7	0	0	2	2	2	2	1	1	2	2	2	76.02	333.1	212	142	35	219	1	1	631.25	9.30207	42
66036	70	2	3	3	3.97	2.5	278	0.5	2.4	144.792	7.17783	1	25326	1	94	87	0	0	2	2	2	2	1	1	1	1	2	75.14	279.6	143	104	66	199	1	3	289.583	8.17783	29
66049	73	1	2	3	3.04	4	166	0.4	1.3	204.308	7.6746	1	4890.29	3	90	121.2	1	0	2	1	2	2	1	1	3	2	2	110.5	458	224	108	45	198	2	3	510.769	8.99653	45
66052	43	2	3	3	2.31	6.5	255	0.7	2.9	400.086	8.64417	1	67039.3	1	101	140.1	1	0	2	1	2	2	2	3	3	2	2	72.49	404.5	377	100	45	220	2	2	571.552	9.15874	75
66054	33	2	3	3	5	3.4	207	0.3	0.9	234.6	7.87406	1	43789.8	1	97	82.1	0	0	2	1	2	1	1	2	1	2	2	85.75	196.3	94	56	49	124	2	1	782	9.61102	19
66056	57	2	4	2	5	3.2	178	0.6	2.7	126.578	6.98388	1	12921	1	101	77.9	1	0	2	1	2	1	1	0	1	2	2	75.14	202.2	54	143	138	292	2	2	210.963	7.72085	11
66058	74	2	3	3	3.4	1.9	262	0.4	1.3	153.169	7.25898	1	27976	1	91	104	0	0	2	2	2	1	1	1	2	2	2	61.88	339	189	187	54	279	2	3	382.923	8.58091	38
66066	80	2	3	1	5	4.6	223	0.6	1.9	323.937	8.33957	1	15945.1	1	91	110.1	1	1	2	1	1	2	1	2	3	1	1	98.12	481.8	152	74	41	145	2	3	539.895	9.07653	30
66068	76	1	5	2	0.65	6.4	220	0.7	2.2	448	8.80735	1	3640.75	1	103	84.7	1	1	2	1	2	1	1	3	1	2	2	115.8	571	157	117	56	204	2	3	640	9.32193	31
66071	65	2	4	2	3.85	3.5	329	0.4	2.8	164.5	7.36194	0	6010.03	1	90	105.1	1	1	2	1	2	1	1	1	3	2	2	108.73	428.3	130	109	57	192	2	3	411.25	8.68387	26
66079	54	1	4	2	1.65	3.3	173	0.2	1.4	81.5571	6.34974	1	14685.4	2	101	110.9	1	0	2	1	2	1	1	0	3	2	2	66.3	356.9	88	56	36	110	1	2	407.786	8.67167	18
66093	41	2	4	3	2.15	7.6	383	0.6	3.2	545.775	9.09216	1	15227.3	1	100	114.5	0	1	2	2	2	2	1	3	3	2	2	64.53	333.1	202	148	37	225	2	2	909.625	9.82913	40
66095	72	2	3	3	3.3	3	178	0.3	1.7	94.2353	6.5582	1	29011.6	1	90	116.5	0	0	2	2	2	2	2	0	3	2	2	78.68	362.8	144	145	65	239	2	3	314.118	8.29516	29
66103	25	1	3	3	1.31	6.2	410	0.5	3.1	410	8.67948	1	44683.9	1	100	124.7	0	0	2	2	2	2	1	3	3	2	2	113.15	499.6	158	122	46	200	2	1	820	9.67948	32
66104	50	2	3	1	0.3	3.6	257	0.2	0.7	264.343	8.04627	1	15946.8	2	101	81	1	0	2	2	2	1	2	2	1	2	2	77.79	113	91	76	30	124	2	2	1321.71	10.3682	18
66109	32	1	3	1	0.81	3.4	235	0.6	2.3	208.435	7.70345	1	7384.58	1	98	127.7	1	0	2	2	2	2	1	1	3	2	2	81.33	362.8	86	64	39	120	2	1	347.391	8.44042	17
66110	63	1	3	3	5	5.4	246	0.4	1.9	279.663	8.12755	0	49634.7	1	99	107	1	0	2	1	2	1	1	2	2	1	2	80.44	350.9	114	108	41	172	2	3	699.158	9.44947	23
66123	29	2	3	3	0.79	4.7	293	0.6	2.8	295.093	8.20503	1	14790.2	2	95	126.5	0	0	2	1	2	1	1	2	3	2	2	68.95	333.1	148	131	44	205	2	1	491.821	8.94199	30
66126	67	2	4	3	4.08	2.7	229	0.3	1.4	132.493	7.04977	1	10855.2	2	101	83	0	0	2	2	2	2	2	0	1	2	2	77.79	267.7	105	138	52	211	2	3	441.643	8.78674	21
66131	36	2	3	3	0.97	2.7	289	0.7	2.4	227.588	7.83028	1	30597.3	1	101	96.4	0	0	2	1	2	1	2	2	2	2	1	61.88	190.3	162	87	44	163	2	1	325.125	8.34485	32
66136	27	1	3	3	3.64	2.6	256	0.4	1.2	221.867	7.79355	1	45351	3	90	86	0	0	2	2	2	2	2	1	1	2	2	94.59	422.3	112	148	38	208	2	1	554.667	9.11548	22
66138	36	2	5	3	5	4.2	263	0.4	1.6	276.15	8.10931	0	7939.39	3	91	82.8	0	0	2	2	2	2	2	2	1	2	2	55.69	261.7	92	110	52	180	2	1	690.375	9.43124	18
66157	80	1	3	2	2.72	3.4	219	0.3	0.8	279.225	8.12528	0	22055.5	1	95	93	1	0	2	1	2	1	1	2	1	1	2	83.98	309.3	55	71	53	135	2	3	930.75	9.86225	11
66162	60	2	2	3	5	3.3	261	0.6	2.3	224.687	7.81177	1	5220.11	2	93	97.3	1	1	2	1	2	2	2	2	3	2	2	53.92	356.9	109	173	51	246	1	3	374.478	8.54874	22
66177	44	1	4	1	1.57	2.5	159	0.4	1.3	122.308	6.93437	1	13002.6	1	98	85.7	1	0	2	2	2	2	1	0	2	2	2	98.12	345	53	139	58	208	2	2	305.769	8.2563	11
66178	62	1	4	2	3.06	3.3	257	0.3	1.8	141.35	7.14313	1	5470.04	2	96	123.1	1	0	2	1	2	2	1	0	3	2	2	70.72	232	59	71	54	137	1	3	471.167	8.88009	12
66191	56	2	4	1	0.98	1.5	173	1.4	0.7	519	9.01959	1	12255	1	92	100.5	1	0	2	2	2	2	2	3	2	1	2	87.52	232	125	192	51	268	2	2	370.714	8.53416	25
66194	63	2	3	3	5	1.2	125	0.3	1.8	25	4.64386	1	74956.2	1	97	85.5	0	0	2	1	2	1	1	0	2	2	2	65.42	220.1	75	114	77	206	2	3	83.3333	6.38082	15
66201	45	1	3	3	2.24	2.4	222	0.4	2	106.56	6.73552	1	65570.1	1	101	101.2	1	0	1	2	2	2	1	0	2	2	2	98.12	511.5	146	189	36	254	1	2	266.4	8.05745	29
66207	80	1	4	1	3.58	2.2	189	0.2	1.7	48.9176	5.61228	1	4071.66	1	96	134.5	1	1	2	2	2	2	2	0	3	2	2	70.72	458	150	124	40	194	2	3	244.588	7.93421	30
66210	63	2	4	1	0.78	2.4	249	0.3	2	89.64	6.48607	1	4617.5	3	90	124.2	1	1	2	1	2	2	1	0	3	1	2	140.56	428.3	109	88	39	149	1	3	298.8	8.22304	22
66222	47	1	4	1	1.63	2	180	0.8	1.9	151.579	7.24393	0	11628.3	2	99	81.8	1	0	2	2	2	2	1	1	1	1	2	75.14	339	61	97	88	197	2	2	189.474	7.56585	12
66229	71	1	3	3	5	3.7	226	0.4	1.3	257.292	8.00726	0	25292.7	1	99	102.2	1	0	2	2	2	1	1	2	2	2	2	101.66	356.9	87	98	54	169	2	3	643.231	9.32919	17
66233	25	2	5	3	3.3	6.3	208	0.5	1.1	595.636	9.21829	1	8264.48	1	92	83.2	0	0	2	2	2	2	1	3	1	2	2	38.9	178.4	127	109	67	201	2	1	1191.27	10.2183	25
66235	33	2	5	3	0.89	3.3	257	0.5	1.5	282.7	8.14313	1	8450.3	1	91	83.2	0	0	2	2	2	1	1	2	1	2	2	50.39	279.6	115	94	45	162	2	1	565.4	9.14313	23
66238	61	2	4	1	2.39	3.3	260	0.4	1.7	201.882	7.65737	1	6184.72	2	100	97.6	1	0	2	1	2	2	2	1	3	2	2	98.12	398.5	167	125	59	217	1	3	504.706	8.9793	33
66240	47	1	5	3	3.69	2.1	238	0.4	2.6	76.8923	6.26477	1	7815.62	1	92	86.7	0	0	2	2	2	2	1	0	2	2	2	95.47	339	141	105	56	189	1	2	192.231	7.5867	28
66241	50	2	2	3	1.19	4.1	200	0.4	1.7	192.941	7.59202	1	8866.31	2	90	114	1	0	2	2	2	2	2	1	2	2	2	55.69	273.6	154	137	49	217	2	2	482.353	8.91395	31
66247	70	1	4	1	0.75	2.8	316	0.4	2.1	168.533	7.39689	1	5270	2	98	115.1	1	0	2	1	2	1	2	1	3	2	2	101.66	321.2	103	124	52	197	1	3	421.333	8.71882	21
66253	38	2	3	3	2.6	4.3	220	0.7	2.3	287.913	8.16949	1	33427.5	1	101	103.8	1	1	2	2	2	1	1	2	2	2	2	56.58	285.5	125	115	42	182	2	1	411.304	8.68406	25
66254	64	2	2	1	2.31	2.2	194	0.4	1.6	106.7	6.73742	1	4687.26	2	93	98.5	1	1	2	1	2	2	2	0	3	2	2	58.34	291.5	127	124	49	198	2	3	266.75	8.05934	25
66259	45	1	5	2	2.3	2.6	184	0.4	1.3	147.2	7.20163	1	7775.19	1	92	80.1	0	0	2	2	2	1	1	1	1	2	2	81.33	333.1	67	120	69	202	2	2	368	8.52356	13
66261	52	1	3	2	0.9	5	282	0.6	2	423	8.72451	1	66731.4	2	91	94.4	1	0	2	2	2	1	1	3	2	2	2	72.49	339	192	214	48	300	2	2	705	9.46148	38
66283	33	2	4	3	3.36	2.3	222	0.6	2.1	145.886	7.18869	1	14934.4	2	98	119.6	0	1	2	2	2	2	1	1	3	2	2	82.21	362.8	125	170	49	244	1	1	243.143	7.92566	25
66289	41	1	3	3	3.21	6.2	178	0.4	2.1	210.21	7.71568	0	47700.2	2	94	108.4	0	0	2	2	2	1	1	1	3	2	2	71.6	404.5	105	99	43	163	2	2	525.524	9.03761	21
66290	63	2	3	3	4.08	2.6	185	0.3	1.4	103.071	6.6875	0	67599.1	2	102	91.4	0	0	2	2	2	2	2	0	1	2	2	74.26	202.2	63	119	62	194	2	3	343.571	8.42447	13
66300	35	2	3	2	0.59	3.4	206	0.5	1.4	250.143	7.96661	1	12130.1	2	101	104.6	1	0	2	1	2	1	1	2	3	2	2	52.16	261.7	61	121	54	187	1	1	500.286	8.96661	12
66309	30	2	5	1	1.02	4.1	333	0.7	1.4	682.65	9.415	0	12614.4	1	102	72.7	0	0	2	2	2	1	1	3	1	2	2	60.11	255.8	77	75	68	158	2	1	975.214	9.92958	15
66311	39	1	5	3	5	4.1	347	0.4	1.7	334.753	8.38695	0	6434.16	2	103	92.4	0	1	2	2	2	1	1	2	1	2	2	59.23	487.7	98	91	42	153	2	1	836.882	9.70888	20
66317	43	1	3	3	2.77	3	209	0.6	1.7	221.294	7.78982	0	54725.9	1	91	97	0	0	2	2	2	2	1	1	2	2	2	76.91	356.9	123	97	48	170	2	2	368.824	8.52679	25
66320	21	1	4	1	0.96	2.7	198	0.4	1.9	112.547	6.81439	0	9965.75	2	90	83	0	0	2	2	2	2	2	0	2	2	2	78.68	273.6	33	75	55	137	2	1	281.368	8.13632	7
66321	71	2	3	3	2.51	5	138	0.6	3.4	121.765	6.92795	1	28344.7	1	103	101	1	0	2	2	2	2	1	0	3	2	2	44.2	285.5	162	127	63	222	2	3	202.941	7.66492	32
66325	24	2	4	2	2.95	2.1	164	0.4	2.5	55.104	5.78409	0	11019.9	1	96	77	1	0	2	2	2	2	1	0	1	2	2	59.23	202.2	36	97	59	163	2	1	137.76	7.10601	7
66327	60	1	2	3	5	6.6	190	0.8	1.2	836	9.70736	1	3653.46	2	93	127.7	1	0	2	2	2	2	2	3	3	2	2	87.52	463.9	63	146	50	209	2	3	1045	10.0293	13
66331	77	2	3	3	0.83	5.1	206	0.3	0.7	450.257	8.81461	0	15218.5	1	95	101.4	0	0	2	1	2	2	1	3	3	2	2	73.37	255.8	92	105	61	184	2	3	1500.86	10.5516	18
66334	37	1	1	1	1.42	3.1	206	0.5	2.9	110.103	6.78272	1	17525.9	3	91	114.5	1	0	2	1	2	2	1	0	3	2	2	75.14	386.6	91	162	54	234	2	1	220.207	7.78272	18
66335	35	1	3	1	0.74	5.5	240	0.6	2.2	360	8.49185	1	6700.89	1	98	102	1	0	2	2	2	1	1	3	2	2	2	65.42	410.4	205	130	53	224	2	1	600	9.22882	41
66338	31	2	3	3	2.2	1.8	211	0.4	1.3	116.862	6.86866	0	35330	1	98	84.7	0	0	2	2	2	2	1	0	1	2	2	61	267.7	42	73	54	135	2	1	292.154	8.19058	8
66341	51	1	3	3	4.63	2.5	187	0.5	1.5	155.833	7.28386	1	58513.3	1	100	95.5	1	0	2	1	2	2	1	1	2	2	2	111.38	327.1	85	101	48	166	1	2	311.667	8.28386	17
66342	32	2	3	2	0	4.9	443	0.8	2.6	667.908	9.3835	1	15872.1	1	101	96.5	0	0	2	1	2	1	1	3	2	2	2	56.58	243.9	201	203	48	291	2	1	834.885	9.70543	40
66343	20	2	3	3	0.27	4.6	268	0.7	3.7	233.232	7.86562	0	47432.6	1	98	118.4	0	0	2	2	2	1	1	2	3	2	2	63.65	416.4	90	101	52	171	2	1	333.189	8.3802	18
66362	55	2	3	3	1.05	2.6	301	0.3	1.8	130.433	7.02717	1	16425.5	1	92	93.6	1	0	2	1	2	2	1	0	1	2	2	50.39	214.1	115	141	60	224	2	2	434.778	8.76413	23
66378	59	2	3	2	2.42	6.3	246	0.6	2.4	387.45	8.59787	1	71437.9	1	101	115	0	0	2	2	2	2	2	3	3	2	2	68.95	345	102	148	61	229	2	2	645.75	9.33483	20
66384	38	2	3	2	1.12	2.6	218	0.3	1.6	106.275	6.73166	1	8399.89	1	99	85.6	1	0	2	2	2	2	2	0	1	2	2	65.42	249.8	109	117	42	181	2	1	354.25	8.46862	22
66391	28	2	3	3	5	3.9	271	0.6	2	317.07	8.30866	1	55087.3	3	91	79.5	0	0	2	2	2	2	1	2	1	2	2	57.46	339	118	144	48	216	2	1	528.45	9.04562	24
66393	43	2	5	3	2.06	1.7	298	0.3	1.6	94.9875	6.56967	1	11122	1	92	84.2	1	0	2	1	2	1	1	0	1	2	2	53.92	226	61	123	65	200	2	2	316.625	8.30663	12
66396	46	2	5	1	1.08	3.6	321	0.5	3.6	160.5	7.32643	1	8069	2	102	128.1	1	1	2	2	2	1	1	1	3	1	2	45.08	226	172	122	34	190	1	2	321	8.32643	34
66429	69	2	2	3	0.73	2.5	259	0.3	1.2	161.875	7.33874	1	5614.9	2	90	81	1	1	2	1	2	2	2	1	1	2	2	72.49	345	120	135	49	208	2	3	539.583	9.0757	24
66436	74	2	5	1	1.18	1.8	168	0.4	2.4	50.4	5.65535	1	8229.85	1	100	110.1	1	0	2	1	2	1	2	0	3	2	2	63.65	398.5	188	73	39	150	2	3	126	6.97728	38
66438	44	1	2	3	0.58	7.7	241	1.2	3.6	618.567	9.27279	1	15406	2	93	109.6	0	0	2	2	2	2	1	3	3	2	2	91.94	487.7	176	179	45	259	2	2	515.472	9.00975	35
66443	38	2	1	1	1.12	3	391	0.3	2.3	153	7.25739	1	30024.9	3	92	108.5	1	0	2	2	2	1	2	1	3	2	2	35.36	237.9	226	137	50	232	2	1	510	8.99435	45
66451	52	2	2	2	5	2.7	217	0.5	2.3	127.37	6.99288	1	11863.3	1	90	97	0	0	2	1	2	1	1	0	3	2	2	60.11	237.9	77	149	48	212	2	2	254.739	7.99288	15
66456	70	2	4	2	2.64	3	166	0.5	2.9	85.8621	6.42395	1	9924.55	2	101	88.3	1	0	2	2	2	2	2	0	3	2	2	91.94	428.3	95	66	56	141	1	3	171.724	7.42395	19
66457	70	1	2	1	0.79	3.3	208	0.9	2.8	220.629	7.78548	0	7706.6	1	90	125.6	1	1	2	2	2	2	1	1	3	2	2	118.46	297.4	124	109	43	177	2	3	245.143	7.93748	25
66460	37	1	3	3	5	2.4	188	0.3	1.5	90.24	6.4957	1	39356.2	2	92	86.1	0	0	2	2	2	2	1	0	1	2	2	61	416.4	76	180	54	249	2	1	300.8	8.23266	15
66473	56	1	3	3	5	5.4	271	0.7	1.9	539.147	9.07454	1	65405.8	1	101	97.2	1	0	2	2	2	1	1	3	1	2	2	97.24	398.5	243	110	51	210	1	2	770.211	9.58911	49
66476	60	1	3	3	5	0.1	229	4.3	1.9	51.8263	5.69561	1	56774.3	1	101	119.5	1	0	2	2	2	1	1	0	3	2	2	89.28	517.5	192	127	50	215	2	3	12.0526	3.59128	38
66494	47	1	3	3	1.65	3.9	185	0.6	1.4	309.214	8.27246	1	13870	1	101	113.3	0	0	2	2	2	1	1	2	3	2	2	81.33	374.7	164	29	46	108	2	2	515.357	9.00943	33
66497	25	2	4	1	0.4	2.2	308	0.4	1.4	193.6	7.59694	1	7624	2	96	93.9	0	0	2	2	2	2	2	1	3	2	2	66.3	226	62	117	47	176	2	1	484	8.91886	12
66503	50	1	4	2	5	6.6	213	0.5	1.7	413.471	8.69164	1	9903.13	1	96	103.6	0	1	2	2	2	1	1	3	3	2	2	85.75	440.2	93	124	57	200	2	2	826.941	9.69164	19
66504	70	1	3	3	3.23	5	236	0.5	2.3	256.522	8.00294	1	24601.9	2	94	125.1	1	1	2	2	2	1	1	2	3	2	2	69.84	428.3	163	58	56	147	1	3	513.043	9.00294	33
66505	34	1	1	2	0.92	2.6	219	0.4	1.4	162.686	7.34594	1	15347.6	1	102	83.2	0	0	2	2	2	2	1	1	1	2	2	67.18	285.5	116	164	64	251	2	1	406.714	8.66787	23
66507	74	1	3	2	4.59	4.2	157	0.7	1.6	288.488	8.17236	1	24361.5	2	94	110.5	1	0	2	1	2	2	1	2	3	1	2	78.68	333.1	98	169	45	234	1	3	412.125	8.68694	20
66515	70	2	5	3	5	2.9	198	0.3	1.4	123.043	6.94302	1	6135.09	1	90	75.6	0	0	2	2	2	2	1	0	1	2	2	53.04	273.6	73	117	83	215	2	3	410.143	8.67998	15
66518	80	2	4	1	1.65	2.3	229	0.6	2.4	131.675	7.04084	0	8279.1	2	95	102.7	1	0	2	1	2	2	2	0	3	1	2	95.47	291.5	75	78	62	155	2	3	219.458	7.7778	15
66525	47	1	3	2	1.98	7.8	153	0.6	1.7	421.2	8.71836	1	60949.9	1	101	106.6	1	0	2	2	2	2	2	3	2	2	2	71.6	362.8	154	96	36	163	2	2	702	9.45533	31
66538	69	1	3	3	3.4	6	533	0.4	0.9	1421.33	10.473	1	40925.4	2	100	100	1	0	2	1	1	1	1	3	2	2	2	100.78	440.2	95	57	31	107	2	3	3553.33	11.795	19
66542	63	1	4	3	2.7	2.2	264	0.3	2.1	82.9714	6.37454	1	4048.6	2	96	124.5	1	1	2	1	2	1	1	0	3	2	2	63.65	303.3	85	85	46	148	1	3	276.571	8.11151	17
66552	45	1	2	3	2.69	2.6	178	0.9	3.9	106.8	6.73877	1	13285.2	2	93	101.5	0	0	2	2	2	1	1	0	2	2	2	76.02	386.6	98	79	29	128	2	2	118.667	6.89077	20
66558	54	2	3	2	5	2.5	211	0.6	1.5	211	7.7211	0	73255.1	1	97	92.4	0	0	2	2	2	1	1	1	1	2	2	60.11	255.8	89	103	54	175	2	2	351.667	8.45806	18
66563	73	2	4	3	2.64	1.4	187	0.3	1.9	41.3368	5.36936	1	7125.5	1	96	107.5	1	1	2	1	2	2	1	0	3	2	2	81.33	362.8	54	106	76	193	1	3	137.789	7.10632	11
66568	52	2	3	3	5	2.8	310	0.4	2.1	165.333	7.36923	1	61473	2	95	89	0	0	2	2	2	1	1	1	1	2	2	45.97	190.3	64	62	45	120	1	2	413.333	8.69116	13
66582	55	1	5	3	5	3.1	222	0.3	1.9	108.663	6.76372	1	6462.64	1	90	75.5	0	0	2	2	2	2	1	0	1	2	2	72.49	410.4	63	103	88	204	2	2	362.211	8.50068	13
66585	40	1	5	3	5	2.8	332	0.3	2	139.44	7.1235	0	6926.43	3	91	93.3	0	0	2	2	2	1	1	0	2	2	2	76.91	327.1	83	115	52	184	2	2	464.8	8.86047	17
66587	47	1	2	3	2.17	3.4	301	0.4	1.4	292.4	8.1918	1	14737.8	1	96	93.3	0	0	2	2	2	2	1	2	1	2	2	76.91	345	84	172	62	251	1	2	731	9.51373	17
66591	34	1	3	3	3.7	2.4	198	0.5	1.3	182.769	7.51388	0	37636.1	1	98	110.3	1	0	2	2	2	1	1	1	3	2	2	77.79	446.1	125	94	43	162	2	1	365.538	8.51388	25
66597	54	2	1	1	4.04	8	345	0.6	2.6	636.923	9.31498	1	13506.5	2	96	113.1	1	1	2	1	2	1	1	3	3	2	2	56.58	428.3	103	107	45	173	1	2	1061.54	10.0519	21
66599	31	2	3	2	1.61	4.3	253	0.5	3.1	175.468	7.45506	1	30038.6	2	98	127.7	0	0	2	2	2	1	2	1	3	2	2	50.39	243.9	235	134	46	227	2	1	350.935	8.45506	47
66603	34	2	3	2	0.5	5.4	357	0.6	1.8	642.6	9.32778	1	11802	1	98	94.6	0	0	2	1	2	2	2	3	2	1	2	63.65	297.4	136	151	62	240	2	1	1071	10.0647	27
66620	64	1	3	3	5	3.7	256	0.5	1.7	278.588	8.12199	1	75656.5	1	92	99.1	1	0	2	1	2	2	1	2	2	1	2	83.1	374.7	72	118	83	215	2	3	557.176	9.12199	14
66635	78	1	5	3	3.97	3.4	228	0.4	2.8	110.743	6.79107	1	3663.58	1	96	99	1	1	2	2	2	1	1	0	2	2	2	122.88	440.2	222	108	35	187	1	3	276.857	8.113	44
66642	41	1	3	2	4.19	4.4	293	0.4	1.3	396.677	8.63182	1	56393.2	2	91	101.1	1	0	2	2	2	1	1	3	2	2	2	72.49	380.7	80	144	34	194	2	2	991.692	9.95375	16
66644	63	2	3	3	1.16	5.8	337	0.5	2.3	424.913	8.73102	1	15840.7	1	99	90	1	0	2	2	2	2	1	3	1	2	2	44.2	267.7	101	159	52	231	2	3	849.826	9.73102	20
66653	42	1	3	1	1.08	3	215	0.5	2.4	134.375	7.07012	1	8675.83	2	97	95.7	1	0	2	2	2	1	1	0	2	2	2	88.4	339	241	118	55	221	2	2	268.75	8.07012	48
66663	62	1	5	3	5	5.8	243	0.5	1.3	542.077	9.08235	1	3202.27	2	97	89.9	1	0	2	2	2	2	2	3	1	2	2	96.36	345	127	110	59	194	1	3	1084.15	10.0824	25
66672	60	1	1	3	5	2.1	228	0.4	1	191.52	7.58135	1	3101.75	2	94	107.7	1	0	2	2	2	2	1	1	3	2	2	99.01	249.8	226	210	62	317	1	3	478.8	8.90328	45
66687	53	2	2	3	5	4.8	276	0.6	2	397.44	8.63459	1	9877.88	2	93	80.1	0	0	1	2	1	2	1	3	1	2	2	65.42	279.6	89	153	70	241	2	2	662.4	9.37156	18
66690	65	1	1	1	0.67	2.9	238	0.5	1.9	181.632	7.50487	1	5414.39	2	102	109.8	0	0	2	2	2	2	1	1	3	2	2	76.91	315.2	93	159	43	221	1	3	363.263	8.50487	19
66699	33	1	3	3	1.88	4.1	328	0.8	4.8	224.133	7.80821	1	47854.2	2	101	112	0	0	2	2	2	2	1	2	3	2	2	94.59	469.9	177	144	44	223	2	1	280.167	8.13014	35
66701	75	1	2	1	1.36	4.9	157	0.7	2.2	244.777	7.93533	1	5000.73	2	92	113.6	1	1	2	2	2	2	1	2	3	2	2	103.43	469.9	124	54	35	114	1	3	349.682	8.4499	25
66710	66	1	5	3	1.83	3.2	232	0.4	2	148.48	7.21412	1	3891.15	1	96	99	0	1	2	2	2	2	2	1	1	2	2	69.84	333.1	178	115	37	188	1	3	371.2	8.53605	36
66713	60	2	3	1	1.2	4	235	0.5	2.6	180.769	7.49801	1	14769.1	2	103	87.9	0	0	2	1	2	1	1	1	1	2	2	64.53	184.4	65	162	65	240	1	3	361.538	8.49801	13
66725	57	1	3	3	3.53	4.7	339	0.5	1.5	531.1	9.05284	1	51508.2	2	95	103.7	1	0	2	2	2	2	1	3	2	2	2	78.68	333.1	87	165	44	226	1	2	1062.2	10.0528	17
66728	71	2	5	2	1.14	5.2	326	0.6	1.7	598.306	9.22474	1	7433.45	2	92	87.3	1	1	2	2	2	2	2	3	1	2	2	76.02	469.9	191	72	42	152	2	3	997.176	9.96171	38
66743	68	2	2	1	0.94	4.2	269	0.6	2.1	322.8	8.3345	1	4535.36	2	93	94.3	0	0	2	2	2	1	1	2	2	2	2	68.95	279.6	146	158	50	237	1	3	538	9.07146	29
66766	39	1	3	1	4.5	3.5	189	0.6	1.6	248.062	7.95456	0	49593.8	1	101	82.4	0	0	2	2	2	1	2	2	1	2	2	97.24	297.4	101	104	47	171	2	1	413.438	8.69153	20
66770	22	2	3	3	2.85	6.3	211	0.5	1.5	443.1	8.79149	1	25911.8	2	97	121	1	0	2	2	2	2	1	3	3	2	2	75.14	350.9	121	93	38	155	2	1	886.2	9.79149	24
66777	39	1	2	1	0.43	10.1	322	1.3	2.9	1457.88	10.5097	1	16045.9	2	93	139.2	1	1	2	1	2	1	1	3	3	2	2	82.21	273.6	374	93	29	197	2	1	1121.45	10.1311	75
66781	68	1	2	3	1.12	3.2	215	0.4	2.2	125.091	6.96683	1	4878.31	1	90	105.9	0	1	2	2	2	1	1	0	3	2	2	77.79	374.7	136	117	44	188	1	3	312.727	8.28876	27
66785	60	2	5	1	3.82	3.6	224	0.4	1.9	169.768	7.40742	1	7773.66	2	102	72.2	0	0	2	2	2	2	2	1	1	2	2	66.3	303.3	107	129	66	216	2	3	424.421	8.72935	21
66793	50	1	4	2	2.64	7.3	267	0.9	2.6	674.688	9.39808	1	9473.34	2	101	107.1	1	0	2	1	2	2	2	3	3	2	2	199.78	582.9	213	110	40	193	1	2	749.654	9.55008	43
66796	70	1	3	2	4.08	5.7	190	0.5	1.8	300.833	8.23282	1	31740.2	1	95	104.7	1	0	2	2	2	1	1	2	2	1	1	83.98	321.2	212	82	39	163	1	3	601.667	9.23282	42
66798	56	2	2	3	0.4	3.7	431	0.6	2.8	341.721	8.41668	1	16354.6	2	92	96.2	1	0	2	2	2	1	1	2	3	2	2	59.23	303.3	93	109	62	190	1	2	569.536	9.15364	19
66817	72	2	3	2	0.83	2.6	272	0.8	2.6	217.6	7.76553	1	10463.9	1	94	126.2	1	0	2	2	2	1	1	1	3	2	2	61	386.6	134	173	52	252	2	3	272	8.08746	27
66819	20	1	3	1	0.97	5.1	326	0.8	2.9	458.648	8.84124	0	50056.7	1	101	78.6	0	0	2	1	2	1	1	3	1	2	2	74.26	463.9	127	80	40	145	2	1	573.31	9.16317	25
66838	65	2	3	3	3.13	4.8	185	0.8	2.1	338.286	8.4021	1	62147.6	1	101	118	1	0	2	1	2	2	1	2	3	2	2	68.95	273.6	229	170	53	269	1	3	422.857	8.72403	46
66848	52	2	3	3	5	3	224	0.7	1.8	261.333	8.02975	0	68076.7	1	90	80.1	0	0	2	2	2	2	1	2	1	2	2	53.04	249.8	47	105	78	192	2	2	373.333	8.54432	9
66851	46	2	3	3	5	4.4	265	0.6	2.8	249.857	7.96496	1	67767.5	1	97	107.2	0	0	2	2	2	1	1	2	2	2	2	73.37	315.2	80	156	64	236	2	2	416.429	8.70193	16
66861	21	1	4	3	1.36	2	279	0.8	2.6	171.692	7.42368	0	11095	2	95	117.6	0	0	2	2	2	2	2	1	3	2	2	77.79	398.5	75	99	47	161	2	1	214.615	7.74561	15
66869	54	2	4	3	5	3.1	391	0.5	2.3	263.5	8.04166	1	10537.2	1	97	115.9	1	0	2	1	2	2	2	2	3	2	2	69.84	285.5	102	127	63	210	2	2	527	9.04166	20
66874	31	2	3	3	5	3.8	210	0.4	2	159.6	7.31832	1	22814.8	2	100	93.4	0	0	2	2	2	2	1	1	2	2	2	52.16	184.4	59	133	68	213	1	1	399	8.64024	12
66876	62	2	3	3	5	2.8	229	0.5	1.7	188.588	7.5591	1	67873.7	2	91	97	1	0	2	1	2	2	1	1	2	1	2	74.26	404.5	62	156	97	265	1	3	377.176	8.5591	12
66885	76	1	4	1	0.87	2.3	247	0.4	2.3	98.8	6.62644	1	3719.92	2	95	90.7	1	1	2	2	1	1	1	0	1	1	2	92.82	434.2	250	68	43	161	2	3	247	7.94837	50
66893	60	1	3	2	4.01	4.5	148	0.5	1.7	195.882	7.61384	1	68934.8	1	95	152.4	1	1	2	1	2	2	1	1	3	2	2	73.37	398.5	155	111	40	182	2	3	391.765	8.61384	31
66896	64	1	4	1	0.78	1.4	248	0.6	3.1	67.2	6.07039	0	4815.89	2	101	95.1	1	0	2	2	2	2	1	0	2	2	2	79.56	493.7	70	115	62	191	2	3	112	6.80735	14
66897	28	2	4	3	3.24	5.6	282	0.4	2.9	217.821	7.767	1	9068.9	2	100	104.7	0	0	2	2	2	2	2	1	2	2	2	50.39	202.2	72	136	52	202	2	1	544.552	9.08893	14
66898	45	2	4	3	2.6	1.9	195	0.4	1.1	134.727	7.0739	1	13176.9	2	99	78.7	0	0	2	2	2	2	2	0	1	2	2	76.91	237.9	39	118	80	206	1	2	336.818	8.39583	8
66918	72	1	3	1	3.44	3.9	152	0.6	2.2	161.673	7.33693	1	15353.6	2	103	126.7	1	1	2	2	1	1	1	1	3	1	2	84.86	416.4	146	112	50	191	1	3	269.455	8.0739	29
66929	63	2	4	3	5	3.6	254	0.4	1.4	261.257	8.02933	1	9632.38	2	95	99.3	1	0	2	2	2	2	2	2	2	2	1	82.21	249.8	89	113	42	173	1	3	653.143	9.35125	18
66938	62	2	5	1	2.29	2.2	161	0.5	2.1	84.3333	6.39803	0	9560.83	1	97	84.6	0	0	2	1	2	2	2	0	2	2	2	65.42	380.7	138	112	57	197	2	3	168.667	7.39803	28
66942	43	2	3	1	0.9	7.8	183	0.4	1	570.96	9.15725	1	9169.48	2	95	143.7	1	1	2	1	2	1	1	3	3	2	2	78.68	648.3	129	115	43	184	1	2	1427.4	10.4792	26
66957	62	1	3	3	1.75	3.3	249	0.6	1.8	273.9	8.09751	1	59274.5	1	98	114.2	1	0	2	1	2	1	1	2	3	2	2	95.47	410.4	136	78	50	155	1	3	456.5	8.83447	27
66961	36	1	5	3	3.67	2.9	257	0.5	3.5	106.471	6.73432	1	9908.48	1	101	94.5	0	0	2	2	2	2	1	0	2	2	2	92.82	422.3	263	133	44	230	1	1	212.943	7.73432	53
66981	42	1	3	3	0.84	4	232	0.7	3	216.533	7.75845	1	11481.6	1	101	128.3	0	0	2	2	2	1	1	1	3	2	2	90.17	333.1	160	121	39	192	1	2	309.333	8.27302	32
66982	73	2	3	1	1.13	6	347	0.8	0.9	1850.67	10.8538	1	8686.57	2	95	78.2	1	1	2	2	1	2	1	3	1	2	1	454.38	297.4	103	76	45	142	1	3	2313.33	11.1758	21
66984	75	1	3	3	3.61	5.8	210	0.6	2.3	317.739	8.3117	1	24945.5	2	93	140.6	1	1	2	2	2	1	2	2	3	2	2	90.17	398.5	182	114	35	185	2	3	529.565	9.04866	36
66988	40	2	4	3	0.93	2.2	230	0.5	1.4	180.714	7.49757	0	9018.23	1	96	102.2	0	0	2	2	2	2	1	1	3	2	2	58.34	273.6	61	116	55	183	2	2	361.429	8.49757	12
67001	76	1	3	1	3.4	3.9	200	0.6	1.6	292.5	8.19229	1	31131	1	91	98.7	1	0	2	2	2	1	2	2	2	2	2	81.33	446.1	91	166	61	245	1	3	487.5	8.92926	18
67003	68	1	3	3	5	3.6	184	0.7	1	463.68	8.85699	1	50347.7	2	92	101.9	0	0	2	1	1	1	1	3	2	2	2	88.4	327.1	43	138	78	225	2	3	662.4	9.37156	9
67011	67	2	4	1	0.72	3.3	303	0.5	1.3	384.577	8.58713	1	6958.23	2	100	76	1	0	2	1	2	2	1	3	1	2	2	75.14	255.8	83	121	75	213	2	3	769.154	9.58713	17
67015	22	2	4	3	2.23	4	286	0.3	2.8	122.571	6.93748	1	6776.39	3	90	95.5	0	0	2	2	2	2	1	0	2	2	2	67.18	362.8	228	98	48	192	2	1	408.571	8.67444	46
67020	78	1	3	3	5	2.9	247	0.7	1.2	417.842	8.70681	1	34399	2	98	127.5	1	0	2	1	2	1	1	3	3	1	2	121.11	303.3	195	119	44	202	2	3	596.917	9.22139	39
67037	66	2	2	1	0.67	1.9	170	0.3	2	48.45	5.59842	1	9211.53	2	91	119.7	1	0	2	2	2	2	2	0	3	1	2	61	333.1	134	160	43	230	1	3	161.5	7.33539	27
67039	31	2	3	3	3.64	1.9	197	0.3	1.7	66.0529	6.04555	0	35193.8	3	90	72.3	0	0	2	2	2	1	1	0	1	2	2	53.04	190.3	50	106	59	175	2	1	220.176	7.78252	10
67041	36	2	4	2	0.54	3.6	358	0.4	1.9	271.326	8.08389	0	24864.1	2	101	83.7	0	0	2	2	2	1	1	2	1	2	2	62.76	232	78	98	51	165	2	1	678.316	9.40581	16
67055	71	2	3	1	1.24	4.5	178	0.6	2.5	192.24	7.58676	1	11497.9	1	94	93.1	1	0	2	1	2	1	1	1	1	2	2	57.46	356.9	320	66	75	205	1	3	320.4	8.32373	64
67058	42	1	4	3	5	5.5	200	0.7	2.8	275	8.10329	1	12186.1	1	96	82	0	0	2	2	2	1	1	2	1	2	2	98.12	333.1	177	148	34	217	2	2	392.857	8.61786	35
67061	36	2	4	3	4.45	10.1	184	0.5	1.7	546.588	9.09431	1	16828.3	1	100	106.7	0	0	2	2	2	2	2	3	3	2	2	53.92	184.4	98	120	75	215	2	1	1093.18	10.0943	20
67066	65	1	3	3	1.24	2.5	187	0.7	1.6	204.531	7.67618	1	10146.7	1	94	100.5	0	0	1	2	2	1	1	1	2	2	2	66.3	368.8	143	118	58	205	2	3	292.188	8.19075	29
67067	23	1	2	2	0.43	3.1	202	0.6	2.2	170.782	7.41601	1	17972.7	2	93	99	0	0	2	2	2	1	1	1	3	2	2	78.68	386.6	151	106	26	162	2	1	284.636	8.15298	30
67106	21	1	2	2	0.25	1.5	385	0.7	3.1	130.403	7.02684	1	14887.2	2	90	88.1	0	0	2	2	2	2	1	0	2	2	2	63.65	321.2	54	111	36	158	1	1	186.29	7.54141	11
67112	64	2	1	3	5	2.5	188	0.4	1.8	104.444	6.70659	0	5436.86	2	96	84	1	0	2	2	2	1	1	0	2	2	2	62.76	327.1	68	103	63	180	2	3	261.111	8.02852	14
67113	55	2	3	3	5	3.4	237	0.6	1.7	284.4	8.15178	1	86469.2	1	93	77	0	0	2	2	2	2	1	2	1	2	2	55.69	214.1	100	131	56	207	2	2	474	8.88874	20
67115	59	1	2	3	2.6	4	178	0.4	1.5	189.867	7.56884	0	12575.8	2	93	113	0	0	2	1	2	1	1	1	3	2	2	93.7	386.6	99	127	50	197	2	2	474.667	8.89077	20
67116	31	2	1	3	5	2.7	330	0.5	2	222.75	7.79928	0	23892.4	2	99	97.1	0	0	2	2	2	1	1	2	2	2	2	58.34	202.2	91	82	64	164	2	1	445.5	8.79928	18
67121	39	1	5	3	0.89	6.1	280	0.5	2.3	371.304	8.53646	1	8412.15	1	91	98.5	0	0	2	2	2	1	1	3	2	2	2	86.63	541.3	234	95	39	181	2	1	742.609	9.53646	47
67134	29	1	2	3	4.92	3.9	279	0.5	1.9	286.342	8.1616	1	15362.2	2	99	87.5	0	0	2	2	2	1	1	2	1	2	2	91.05	356.9	138	125	57	210	2	1	572.684	9.1616	28
67182	44	2	4	3	3.77	5	286	0.7	3.1	322.903	8.33496	0	8901.39	1	98	108	0	0	2	1	2	2	2	2	3	2	2	76.91	321.2	90	111	52	181	2	2	461.29	8.84953	18
67189	70	2	5	2	1.43	1.7	184	0.3	1	93.84	6.55213	1	6349.82	2	103	91	1	1	2	1	2	2	2	0	2	2	2	63.65	249.8	198	166	70	276	2	3	312.8	8.2891	40
67190	36	2	3	3	4.5	3.7	207	0.3	0.7	328.243	8.35862	1	34252.5	1	101	104.8	1	0	2	1	2	1	1	2	2	2	1	51.27	232	76	86	48	149	2	1	1094.14	10.0956	15
67192	55	2	3	3	2.7	4.3	270	0.5	1.3	446.538	8.80264	1	60236.3	2	98	94.9	1	0	2	1	2	1	1	3	2	2	2	66.3	374.7	112	103	94	219	2	2	893.077	9.80264	22
67193	37	1	4	3	1.76	2.6	169	0.5	1.6	137.312	7.10132	1	13322.9	1	99	89.2	0	0	2	2	2	2	1	0	2	2	2	104.31	261.7	185	144	65	246	2	1	274.625	8.10132	37
67194	51	1	4	3	2.56	3.9	269	0.6	1.7	370.271	8.53244	1	9352.9	1	91	99.6	1	1	2	2	2	1	1	3	2	2	2	73.37	380.7	58	61	42	115	1	2	617.118	9.2694	12
67195	49	1	3	2	3.97	3.1	204	0.5	1.4	225.857	7.81927	0	56681.7	1	94	102	0	0	2	2	2	2	1	2	2	2	2	84.86	309.3	64	86	50	149	2	2	451.714	8.81927	13
67199	41	1	5	3	5	1.6	247	0.3	2.1	56.4571	5.81908	1	6583.3	2	92	91	0	0	2	2	2	1	1	0	1	2	2	75.14	285.5	208	116	54	212	2	2	188.19	7.55605	42
67200	30	1	3	3	4.41	2.7	160	0.6	1.8	144	7.16993	1	46555.6	1	93	94.3	0	0	2	2	2	1	1	1	2	2	2	75.14	374.7	238	116	40	204	2	1	240	7.90689	48
67209	80	2	3	3	1.84	8.1	279	0.5	1.4	807.107	9.65662	1	28178	1	102	97.8	1	0	2	1	2	2	2	3	2	1	2	43.32	208.2	159	164	88	284	1	3	1614.21	10.6566	32
67214	39	1	3	3	5	3	339	0.5	2.8	181.607	7.50468	1	47608.8	3	91	91.2	0	0	2	2	2	1	1	1	2	2	2	71.6	440.2	163	113	53	199	2	1	363.214	8.50468	33
67222	80	2	3	1	1.15	3.8	186	0.4	1.5	188.48	7.55827	1	31572.6	2	102	109.1	1	0	2	2	2	1	1	1	3	2	2	66.3	267.7	223	101	52	198	1	3	471.2	8.8802	45
67229	65	1	3	2	1.61	3.2	186	0.6	2.3	155.27	7.27863	1	59457.8	2	91	133.3	0	1	1	1	2	1	1	1	3	1	2	75.14	362.8	101	112	59	191	1	3	258.783	8.0156	20
67230	59	1	4	3	5	3.9	285	0.8	2.1	423.429	8.72597	1	18125.3	1	97	78.2	0	0	2	1	2	1	1	3	1	2	2	71.6	333.1	186	99	76	212	2	2	529.286	9.0479	37
67232	48	2	3	3	0.18	4.7	374	0.5	2.4	366.208	8.51652	1	16926.1	1	98	99	0	0	2	2	2	2	1	3	3	2	2	72.49	315.2	194	88	40	167	2	2	732.417	9.51652	39
67243	68	2	4	1	0.68	2.1	170	0.3	2.3	46.5652	5.54118	1	3888.37	1	96	107.8	1	1	2	2	2	1	1	0	3	2	2	61.88	315.2	96	88	63	170	1	3	155.217	7.27815	19
67258	73	2	3	2	2.04	2.7	160	0.3	1.6	81	6.33985	1	24878.8	2	94	132.6	1	0	2	1	2	2	2	0	3	2	1	90.17	333.1	136	98	46	171	1	3	270	8.07682	27
67259	45	1	3	3	4.5	2.9	238	0.6	1.7	243.6	7.92837	1	38347.6	2	100	111.5	1	0	2	2	2	2	1	2	3	2	2	93.7	559.1	218	121	40	205	2	2	406	8.66534	44
67264	77	2	3	1	1.61	4.4	234	0.5	1.4	367.714	8.52244	1	38816.1	1	101	99.5	1	0	2	1	2	2	2	3	1	1	2	57.46	327.1	113	129	53	205	2	3	735.429	9.52244	23
67270	42	2	3	3	1.41	5	274	0.5	1.9	360.526	8.49396	0	16927.4	3	92	107	0	0	2	1	2	1	1	3	3	2	2	64.53	285.5	50	76	52	138	2	2	721.053	9.49396	10
67275	77	1	3	1	0.88	7.6	206	0.3	1.3	361.292	8.49702	0	7380.13	2	98	95.4	0	0	2	2	2	1	1	3	1	2	2	220.12	267.7	106	85	83	189	2	3	1204.31	10.234	21
67279	32	2	4	3	0.38	6.9	295	0.4	1.9	428.526	8.74324	0	12767.5	2	90	76.5	0	0	2	1	2	1	1	3	1	1	2	67.18	190.3	46	81	55	145	2	1	1071.32	10.0652	9
67283	56	2	5	3	5	2.2	196	0.3	1.4	92.4	6.52982	1	7031.32	1	96	95.9	0	0	2	2	2	2	2	0	2	2	2	53.92	309.3	111	98	40	160	2	2	308	8.26679	22
67293	53	1	3	3	5	2.3	172	0.6	1.4	169.543	7.40551	1	57169.9	2	91	83	0	0	2	2	1	2	1	1	1	2	2	87.52	422.3	62	84	74	170	1	2	282.571	8.14247	12
67306	51	1	4	1	0.27	1.9	218	0.4	1.6	103.55	6.69418	0	11416.6	2	97	95.3	1	0	2	2	2	2	1	0	2	2	2	64.53	368.8	75	120	42	177	2	2	258.875	8.01611	15
67327	75	1	3	2	2.04	7.9	175	0.3	1.4	296.25	8.21067	1	24044.9	2	94	106.8	1	0	2	2	2	2	1	2	2	1	2	97.24	404.5	130	78	57	161	1	3	987.5	9.94764	26
67339	70	1	3	3	4.08	2.8	179	0.1	1.3	38.5538	5.2688	1	43504.3	2	102	110.7	1	1	1	2	2	2	1	0	2	1	2	106.08	214.1	90	112	41	171	1	3	385.538	8.59073	18
67341	74	1	1	1	3.3	3	238	0.5	1.7	210	7.71425	1	5348.82	1	98	102.5	0	0	2	1	2	2	1	1	2	2	2	83.98	261.7	109	58	44	124	1	3	420	8.71425	22
67343	58	1	4	3	1.74	2.8	258	0.3	1.2	180.6	7.49665	0	20012.1	1	95	85.8	0	0	2	2	2	1	1	1	1	2	2	88.4	339	96	102	48	169	2	2	602	9.23362	19
67375	45	2	4	1	1.38	3.4	164	0.6	2.9	115.366	6.85007	0	7879.69	2	100	109.6	1	0	2	2	2	2	2	0	3	2	2	57.46	321.2	50	81	53	144	2	2	192.276	7.58703	10
67380	58	2	4	3	1.88	2.2	270	0.4	3.3	72	6.16993	1	7187.96	2	99	126	1	1	2	1	2	1	1	0	3	2	2	69.84	267.7	76	166	73	254	2	2	180	7.49185	15
67385	47	1	5	2	1.16	4.9	256	0.4	1.7	295.153	8.20532	1	12357.2	2	90	82.8	0	0	2	2	2	1	1	2	1	2	2	81.33	321.2	66	128	60	201	2	2	737.882	9.52725	13
67395	55	2	4	1	0.66	3.4	233	0.5	1.7	233	7.86419	1	7921.43	2	95	99.4	0	1	2	1	2	2	2	2	2	2	2	69.84	321.2	83	157	58	232	1	2	466	8.86419	17
67407	64	1	3	2	5	4.4	173	0.4	1.1	276.8	8.1127	1	66431.7	1	97	92	0	0	2	2	2	1	1	2	1	2	2	84.86	321.2	85	106	56	179	1	3	692	9.43463	17
67417	58	2	5	3	5	2.3	230	0.4	2.3	92	6.52356	0	10459.5	2	97	75.5	0	0	2	2	2	2	2	0	1	2	2	68.07	321.2	149	102	59	191	2	2	230	7.84549	30
67424	32	2	4	2	0.65	2.9	235	0.1	2.6	26.2115	4.71213	1	21246.8	2	101	148	1	0	2	2	2	2	2	0	3	2	2	98.12	404.5	67	52	51	116	1	1	262.115	8.03406	13
67438	61	1	4	1	1.32	4.7	188	0.4	1.5	235.627	7.88036	1	3646.66	2	92	110.8	1	0	2	1	2	2	1	2	3	2	2	64.53	422.3	146	98	53	180	1	3	589.067	9.20229	29
67442	39	2	4	3	2.72	3.3	236	0.4	1.7	183.247	7.51765	0	14287.4	1	99	91.7	1	0	2	2	2	2	1	1	2	2	2	68.95	202.2	38	109	72	189	2	1	458.118	8.83957	8
67445	38	2	1	1	0.81	2.9	153	0.3	2.1	63.3857	5.98609	0	15012.8	2	100	79.6	0	0	2	2	2	2	2	0	1	2	2	56.58	243.9	137	105	61	193	2	1	211.286	7.72305	27
67454	76	2	3	2	2.02	5.2	319	0.6	1.5	663.52	9.374	1	22213.2	2	92	90.7	1	0	2	2	2	2	1	3	1	2	2	67.18	249.8	168	116	78	228	1	3	1105.87	10.111	34
67455	70	1	3	2	1.65	3.9	133	0.6	2.2	141.464	7.14429	1	38716.2	1	101	100.2	0	0	2	2	1	1	1	0	2	2	2	92.82	368.8	181	138	39	213	2	3	235.773	7.88125	36
67463	28	1	3	3	5	3.2	181	0.4	1.7	136.282	7.09045	1	56734.1	1	95	113.8	0	0	2	2	2	2	1	0	3	2	2	87.52	422.3	139	80	33	141	2	1	340.706	8.41238	28
67475	52	1	4	2	5	4.3	251	0.8	3.2	269.825	8.07588	0	9151.9	2	100	126.2	1	0	2	1	2	1	1	2	3	2	2	106.96	386.6	83	104	45	166	2	2	337.281	8.39781	17
67480	62	2	4	3	3.85	4.5	372	0.4	1.9	352.421	8.46116	1	4903.4	2	95	97	1	0	2	2	2	2	2	3	3	2	2	61.88	291.5	76	127	76	218	2	3	881.053	9.78308	15
67483	64	2	2	1	0.66	6.2	212	0.4	1.4	375.543	8.55283	1	5182.07	1	92	91.6	1	0	2	1	2	2	1	3	2	2	2	53.04	172.5	120	131	56	211	2	3	938.857	9.87476	24
67488	29	1	5	3	3.21	2.1	213	0.3	1	134.19	7.06813	0	5546.26	2	96	81.8	0	0	2	2	2	2	1	0	1	2	2	87.52	297.4	92	111	62	191	2	1	447.3	8.8051	18
67493	76	1	4	2	4.35	4	175	0.5	1.3	269.231	8.0727	1	4935.78	2	100	92.9	1	0	2	1	2	1	1	2	1	2	2	99.89	404.5	81	111	68	195	1	3	538.462	9.0727	16
67494	34	1	3	1	0.56	8	271	0.4	3.4	255.059	7.99469	1	9792.88	1	94	91.8	0	0	2	2	2	1	1	2	1	2	2	61.88	321.2	124	166	55	246	2	1	637.647	9.31661	25
67499	73	1	2	3	5	3.6	132	0.4	1.4	135.771	7.08504	1	4856.08	1	99	120.6	0	0	2	2	2	2	1	0	3	1	2	77.79	345	162	103	53	188	1	3	339.429	8.40696	32
67501	62	2	5	3	4.76	4.5	252	0.3	2.7	126	6.97728	1	63827.9	1	95	118	1	1	2	1	2	1	1	0	3	2	2	60.11	392.6	357	55	28	154	1	3	420	8.71425	71
67503	45	2	3	3	3.67	3.6	168	0.4	1.5	161.28	7.33342	1	65945.6	1	94	114.5	0	0	2	2	2	1	1	1	3	2	2	65.42	255.8	81	122	49	187	2	2	403.2	8.65535	16
67516	47	2	4	3	1.47	4.6	378	0.7	3.2	380.363	8.57123	1	8958.75	2	93	109.6	1	0	2	2	2	2	1	3	3	2	2	68.07	303.3	66	146	56	215	2	2	543.375	9.0858	13
67520	79	1	3	2	1.19	7.8	204	0.5	0.9	884	9.7879	1	5206.55	1	98	145.8	1	1	1	1	2	1	1	3	3	1	1	83.1	434.2	157	68	33	132	1	3	1768	10.7879	31
67527	29	2	4	3	1.27	9.6	255	0.4	2.4	408	8.67243	1	7684.57	2	99	139.1	0	0	2	2	2	2	2	3	3	2	2	52.16	333.1	107	213	35	269	1	1	1020	9.99435	21
67530	52	1	1	3	1.38	4.2	222	0.3	1.6	174.825	7.44977	0	9687.37	2	94	99.9	1	0	2	1	2	2	1	1	3	2	2	68.07	350.9	117	117	53	193	2	2	582.75	9.18673	23
67532	71	2	3	1	1.65	3.6	208	0.6	1.8	249.6	7.96347	1	37193.5	1	101	82.7	1	0	2	2	2	1	1	2	1	2	2	114.04	392.6	122	83	48	155	1	3	416	8.70044	24
67539	27	2	3	1	0.89	4.7	219	0.6	3.3	187.145	7.54802	1	44438.8	1	101	122.9	1	0	2	1	2	1	1	1	3	2	2	55.69	261.7	294	72	42	173	2	1	311.909	8.28498	59
67577	60	2	3	3	4.82	4.2	339	0.5	1.8	395.5	8.62753	1	53358.1	1	91	92	1	0	2	2	2	1	1	3	3	2	2	52.16	226	93	96	86	201	1	3	791	9.62753	19
67580	67	2	3	1	0.95	4.3	243	0.6	3.4	184.394	7.52665	1	16495.1	1	94	99.5	1	1	2	1	2	1	2	1	1	2	2	53.04	249.8	220	151	52	247	2	3	307.324	8.26361	44
67591	40	1	5	3	3.47	4.3	243	0.5	2.1	248.786	7.95876	1	5230.8	3	90	89.4	0	0	2	2	2	1	1	2	1	2	2	78.68	267.7	79	101	35	152	2	2	497.571	8.95876	16
67598	80	2	2	1	3.04	3	186	0.3	1.9	88.1053	6.46116	1	8675.14	3	90	99.5	0	0	2	2	2	2	2	0	2	2	2	138.79	499.6	193	179	42	260	2	3	293.684	8.19812	39
67603	62	2	5	3	5	2.7	226	0.2	1.4	87.1714	6.44578	1	7076.1	1	92	79.7	0	0	2	1	2	1	1	0	2	2	2	48.62	166.5	58	96	56	164	1	3	435.857	8.76771	12
67616	63	1	3	1	0.81	5.4	293	0.8	2.5	506.304	8.98386	1	67520.6	1	101	87.2	1	0	2	2	2	1	1	3	1	2	2	81.33	362.8	125	113	54	192	1	3	632.88	9.30579	25
67635	65	1	1	1	1.98	4.9	213	0.3	2.4	130.463	7.02749	0	4609.1	1	94	101.2	1	1	2	1	2	2	1	0	2	2	2	83.1	309.3	63	98	54	165	2	3	434.875	8.76446	13
67643	76	1	3	3	5	2.4	160	0.4	1.7	90.3529	6.4975	1	23462.5	2	95	103	1	0	1	1	2	1	1	0	3	1	2	97.24	279.6	56	88	62	161	1	3	225.882	7.81943	11
67652	46	1	3	2	1.51	4.1	245	0.6	2	301.35	8.2353	1	47328.2	1	92	103.7	1	1	2	2	2	1	1	2	2	2	2	89.28	208.2	249	84	38	172	2	2	502.25	8.97226	50
[truncated: 4,822 more rows]
